# Supplementary material for: The interplay of factors influencing the carbon footprint of hospital care—A causal mapping analysis of scientific reports
Source: J Clim Chang Health. 2025 Mar 12;23:100427. doi: 10.1016/j.joclim.2025.100427 (PMC12851210; doi:10.1016/j.joclim.2025.100427)
Supplement: Supplementary file 2 [file mmc2.xlsx]

## Sheet: Table of contents
Selective codes		Cross-cutting subfactors		Other subfactors
Mode of transportation		Awareness		Access to care
Travel distance		Care coordination		Access to green forms of transportation
Travel frequency		Clinical protocols and guidelines		Active schedule hours
Energy usage		Collaboration		Administration technique
Carbon intensity of local energy mix		Demand for health care		Alternative care delivery modes
Amount of medical (reusable) equipment		Legislation and regulation		Amount of administration
Carbon intensity of medical (reusable) equipment		Staff training and education		Appropriate care
Amount of medical disposables		Research		Building age
Volume of waste		Type of care		Care frequency
Carbon intensity of waste treatment		Technological developments and improvements		Choice for low-carbon alternative
Amount of medication				Climate control settings
Carbon intensity of purchased and used medication				Climate temperature
				Clinical dose needed
				Clinical effectiveness
				Convenience
				Costs
				Defensive medicine
				Definition of hazardous waste
				Direct impact of API
				Distance from supply chain
				Distance from waste disposal
				Duration of care
				Efficiency of instrumentation processing and sterilization
				Efficiency of manufacturing and supply chain
				Energy efficiency
				Energy efficiency of HVAC
				Energy efficiency upgrades and maintenance
				Energy use in manufacturing plants
				Environmental audits, e.g., waste, energy
				Equipment and supply reuse or reprocessing
				Facilities for waste segregation
				Fresh gas flow rates
				Geographic distribution of care
				Geographic location
				Heating system
				How renowned center is
				Information about environmental impact of product
				Liability
				Lifespan
				Lighting used
				Metabolism rate
				Packaging characteristics, e.g., amount and materials
				Patient characteristics, e.g., frailty
				Patient volume per day
				Pharmaceutical reuse
				Physical location where care is delivered
				Policy measures or incentives
				Presence of facilities, e.g., electric vehicle charging stations
				Prevention
				Promoting or incentivizing sustainable mode of transportation
				Providers' preference
				Public reporting
				Replacement of single-use with reusable
				Season of the year
				Streamlining of sets
				Sustainable procurement policy
				Thermal efficiency and thermal efficiency upgrades
				Turnaround time between patients
				Turning off equipment when not in use
				Type of energy generated, purchased and used
				Type of equipment
				Type of materials
				Type of sterilization
				Type of waste treatment
				Use of signs for recycling
				Utilization rate
				Vehicles used for transport
				Wastage of pharmaceuticals
				Waste segregation practice

## Sheet: Mode of transportation
	Author, year	Data (quote from text)	Open code	Axial code	Connected axial code(s)		Description
	Bartlett and Keir, 2022	For those consultations that need to be face-to-face, changing mode of travel would have the greatest impact on emissions. Staff should be encouraged to use green forms of transport but patient travel is unlikely to be influenced by carbon concerns. Many attendees will be frail or disabled and will not manage public transport, walking or cycling. Emissions would be reduced using electric vehicles…	Patients' frailty or disablednes affecting ability to manage public transport, walking or cycling	Access to green forms of transportation	Patient characteristics, e.g., frailty		The mode of transportation in hospital care can be influenced by various factors, including access to green forms of transportation, awareness of environmental impacts, collaboration between stakeholders, financial incentives for using green transportation, geographic distribution of care and facilities, patient characteristics, the presence of facilities like electric vehicle charging stations, …
	Ferrero et al., 2022	Our institution is located in the center of a large metropolitan area with an efficient network of public transport, which contributed to the reduction of GHG direct emissions linked to the transportation of staff.	Geographic location and hospital's proximity to efficient network of public transport	Access to green forms of transportation	Geographic distribution of care and facilities
	Filfilan et al., 2021	Additionally, at the light of our results, there seems to be best ways to reduce more GHG emission. Indeed, a patient going to a teleconsultation walking emits less CO2e when compared to a patient undergoing teleconsultation. However, not all patients live near their hospital and not all of them have a full mobility. Increasing the development of public transportation, expanding health care centr…	Increasing development of public transportation	Access to green forms of transportation
	Leapman et al., 2023	Other potentially modifiable contributors include emissions associated with staff and patient travel that can be addressed through increasing access to affordable clean-energy–fueled public transportation, increasing clean-energy–sourced electric vehicle charging stations, and bicycle-sharing programs (with added cobenefits of healthy lifestyle and fitness promotion), as components of broader ref…	Access to affordable clean-energy-fueled public transportation	Access to green forms of transportation
	Leapman et al., 2023	Other potentially modifiable contributors include emissions associated with staff and patient travel that can be addressed through increasing access to affordable clean-energy–fueled public transportation, increasing clean-energy–sourced electric vehicle charging stations, and bicycle-sharing programs (with added cobenefits of healthy lifestyle and fitness promotion), as components of broader ref…	Increasing access to clean-energy-sourced electric vehicle charging stations or bicycle-sharing programs	Access to green forms of transportation	Presence of facilities, e.g electric vehicle charging stations
	Lacroute et al., 2023	Our finding led us to raise patient and staff awareness concerning the CF for mode of transport through findings being displayed in waiting rooms and on our web site.	Awareness concerning the CF for mode of transport raised through public display of findings	Awareness	Public reporting
	Lacroute et al., 2023	Our finding led us to raise patient and staff awareness concerning the CF for mode of transport through findings being displayed in waiting rooms and on our web site.	Research findings leading to patient and staff awareness regarding unsustainable travel	Awareness	Research
	Latta et al., 2021	Large hospitals, as major employers and the destination for thousands of people every day, could improve the sustainability of transport systems by targeting reductions in their own transport emissions. Innovative approaches include partnerships with local government to further subsidise public transport for patients and employees	Partnerships with local government to subsidize public transport (factor for both patient and staff travel)	Collaboration	Promoting or incentivizing sustainable mode of transportation
	Cheung et al., 2023	Finally, the current evaluation was based on a tertiary academic institution located in an urban environment in Canada and 48% to 49% of patients lived within the city's transit system. As Canadian nonacademic radiation oncology department are typically located in nonurban areas, patient travels for treatments and visits at nonurban location may emit more greenhouse gas than our estimates. Indeed…	Location in nonurban areas	Geographic distribution of care and facilities
	Chuter et al., 2023	As all four centres had different geographical patient catchment areas, there would be a large difference in the use of public and active transport, leading to variation in the carbon footprint of travel.	Geographical patient catchment areas influencing use of public and active transport	Geographic distribution of care and facilities
	Connor et al., 2010	Given that the Dorset Renal Service provides in-centre haemodialysis in a relatively rural population, and to a higher than average proportion of the patients requiring renal replacement therapy, these results indicate that, while necessary, initiatives to reduce the emissions associated with dialysis-related patient travel are unlikely to impact significantly upon the overall carbon footprint of…	Rural population	Geographic distribution of care and facilities
	Bartlett and Keir, 2022	For those consultations that need to be face-to-face, changing mode of travel would have the greatest impact on emissions. Staff should be encouraged to use green forms of transport but patient travel is unlikely to be influenced by carbon concerns. Many attendees will be frail or disabled and will not manage public transport, walking or cycling.	Encouraging staff to use green forms of transport	Promoting or incentivizing sustainable mode of transportation
	Debaveye et al., 2019	Third, environmentally sustainable transport in health care could be promoted. This is probably already the case, as we assumed that all transport is by car, where in reality patients might use public transport.	Promotion of environmentally sustainable transport	Promoting or incentivizing sustainable mode of transportation
	Latta et al., 2021	Hospitals could also provide facilities and advocate for better and safer active transport (eg, cycling and walking)	Provision of facilities and advocating for better and safer active transport, i.e. cycling, walking (factor for both patient and staff travel)	Promoting or incentivizing sustainable mode of transportation
	Senemaud et al., 2023	Improvement initiatives include consumable rationalisation using pre-set lists, replacement of emissive items (e.g.,, using lighter drape packs), optimisation of waste sorting and promotion of soft mobility and local manufacturers.	Promotion of soft mobility	Promoting or incentivizing sustainable mode of transportation
	Ali et al., 2024	Patients also play an important role in geographical and transportation mode appropriateness.	Patients choosing appropriate transportation mode
	Ali et al., 2024	Appropriateness of transportation mode. For each treatment, we calculated the transportation time with public transportation. If each patient using an individual car, with a difference in transportation time between car drive and public transportation of less than 15 min, had taken public transportation, the total emissions would have been reduced by 9.3 %.	Type of transportation mode
	Berner et al., 2017	Recycling policies and sustainable ways of transport have a beneficial impact on the carbon footprint derived from healthcare services	Sustainable ways of transport
	Chuter et al., 2023	The majority of the carbon footprint of RT was from patient travel which highlights the need for increasing the use of public or shared transport, virtual appointments, reduced fractionations (when clinically appropriate), increased number of smaller local “satellite” centres or nearby accommodation being provided during treatment. This may be especially important for more rural or suburban treat…	The use of public or shared transport
	Chuter et al., 2023	It is expected that hypofractionation would be useful to lower the carbon footprint of RT because of reduced patient travel [12], as would increasing the use of public transport by patients.	Use of public transportation by patients
	Sehgal et al., 2022	It is likely that the wide geographic area served by the participating facilities, including urban, suburban, and rural regions, and the limited use of public transportation contributed to both the large emissions due to transportation and a high coefficient of variation.	Use of public transportation
	Tan and Lim, 2021	Emissions from transportation is by far, the largest emission category. This can be reduced by staff car-pooling, cycling to work or taking public transport.	Staff car-pooling, cycling to work or taking public transport
	Thiel et al., 2023	Modes of transportation will change study results,	Mode of transportation
							Back to table of contents

## Sheet: Travel distance
	Author, year	Data (quote from text)	Open code	Axial code	Connected axial code(s)		Description
	Chuter et al., 2023	The majority of the carbon footprint of RT was from patient travel which highlights the need for increasing the use of public or shared transport, virtual appointments, reduced fractionations (when clinically appropriate), increased number of smaller local “satellite” centres or nearby accommodation being provided during treatment. This may be especially important for more rural or suburban treat…	Virtual appointments	Alternative care delivery modes			Travel distance in health care can be influenced by various factors, including alternative care delivery modes such as telemedicine or mobile clinics, care coordination efforts to centralize services, the geographic distribution of care and facilities, the reputation and renown of hospitals attracting patients from afar, technological advancements that enable remote consultations, and the type of…
	Delaie et al., 2023	Before the surgical procedure, the patient is required to make multiple return trips to the hospital for all pre- and post-operative consultations. While clinical examination remains indispensable during some of these consultations, others can be envisaged through teleconsultation.	Use of teleconsultation to avoid return trips to hospital, if no clinical examination necessary	Alternative care delivery modes	Type of care
	Lacroute et al., 2023	We did not expect Travel to emerge as the highest emission class. Overall, Travel by patients and professionals represents 45% of the center’s CF. The Shift Project - a French think tank advocating energy transition to a post-carbon economy - [5] reported that emissions linked to transport of patients and visitors represent only 11% of total health sector GHG emissions. (...)Our finding led us to…	Research findings leading to development of a teleconsultation service	Alternative care delivery modes	Research
	Mtioui et al., 2021	The displacement of staff and patients, with its considerable carbon footprint representing 22% of all our GHG emissions, or 91.5 tonnes CO2 equivalent per year, could be avoided by offering hemodialysis at home, either with the diet and the conventional generators, or with new portable hemodialysis devices.	Offering hemodialysis at home, i.e. with the diet and the conventional generators or with new portable hemodialysis devices	Alternative care delivery modes	Technological developments and improvements
	Penaskovic et al., 2022	This study shows that converting in person behavioral health visits to telehealth has the potential to increase both energy efficiency and conservation through a reduction in greenhouse gas emissions due to reduced patient travel.	Telehealth reducing patient travel	Alternative care delivery modes
	Thiel et al., 2023	It is likely that the wide adoption of telemedicine will carry with it a significant reduction in overall GHG emissions associated with the delivery of care. As with many aspects in medicine, implementation of a new model for patient care will need to confer equivalent or added convenience, cost and clinical effectiveness when compared to the standard of care: in-person visits. These benefits sho…	Implementation and adoption of telemedicine, depending on equivalent or added convenience, compared to the standard of care	Alternative care delivery modes	Convenience
	Ali et al., 2024	Geographical appropriateness. Patients are not always treated in the radiotherapy unit closest to where they live. Geographical appropriateness, i.e., treating patients in the unit closest to where they live, could lead to a significant reduction in patient transportation distance. For each treatment, we calculated the distance between the patient’s origin and the five closest radiotherapy units.…	Geographical appropriateness	Care coordination
	Chandra et al., 2022	Travel could best be minimised by injecting close to patients' homes. Figure 1 shows that more injections were given at the tertiary referral centre in Wellington, with many patients travelling past community injection clinics to this venue. Locating IVI clinics close to transport hubs and population centres, and prioritising the delivery of care to the most local clinic, are important means to d…	Prioritising the delivery of care to the most local clinic	Care coordination
	Filfilan et al., 2021	Additionally, at the light of our results, there seems to be best ways to reduce more GHG emission. Indeed, a patient going to a teleconsultation walking emits less CO2e when compared to a patient undergoing teleconsultation. However, not all patients live near their hospital and not all of them have a full mobility. Increasing the development of public transportation, expanding health care centr…	A better repartition of the provision of care	Care coordination	Geographic distribution of care and facilities
	Filfilan et al., 2021	Additionally, at the light of our results, there seems to be best ways to reduce more GHG emission. Indeed, a patient going to a teleconsultation walking emits less CO2e when compared to a patient undergoing teleconsultation. However, not all patients live near their hospital and not all of them have a full mobility. Increasing the development of public transportation, expanding health care centr…	Expanding health care centre for consultation	Care coordination	Geographic distribution of care and facilities
	Morris et al., 2013	Within the Cardiff cataract service, patient travel emissions (which contribute 7% of the emissions) might be reduced by providing follow-up locally through the optometry services	Provision of follow-up appointments through local optometry services	Care coordination
	Thiel et al., 2017	In addition, Aravind is installing 100 new vision centers by 2020. These vision centers are small facilities in remote and rural communities, serving approximately 45 000 to 50 000 people. They are managed by 2 midlevel ophthalmic personnel who perform basic screening tests and have a telemedicine link to a physician at an Aravind hospital. This increases patient access to care, including postope…	Installation of vision centers with telemedicine link to the hospital in remote and rural communities and reduced patient travel	Care coordination	Geographic distribution of care and facilities
	Chandra et al., 2022	Travel could best be minimised by injecting close to patients' homes. Figure 1 shows that more injections were given at the tertiary referral centre in Wellington, with many patients travelling past community injection clinics to this venue. Locating IVI clinics close to transport hubs and population centres, and prioritising the delivery of care to the most local clinic, are important means to d…	Locating IVI clinics close to transport hubs and population centres	Geographic distribution of care and facilities
	Cheung et al., 2023	Finally, the current evaluation was based on a tertiary academic institution located in an urban environment in Canada and 48% to 49% of patients lived within the city's transit system. As Canadian nonacademic radiation oncology department are typically located in nonurban areas, patient travels for treatments and visits at nonurban location may emit more greenhouse gas than our estimates. Indeed…	Location in nonurban areas	Geographic distribution of care and facilities
	Chuter et al., 2023	The majority of the carbon footprint of RT was from patient travel which highlights the need for increasing the use of public or shared transport, virtual appointments, reduced fractionations (when clinically appropriate), increased number of smaller local “satellite” centres or nearby accommodation being provided during treatment. This may be especially important for more rural or suburban treat…	Increased number of smaller local “satellite” centres or nearby accommodation being provided during treatment	Geographic distribution of care and facilities
	Connor et al., 2010	Patient travel contributes 60% of the overall travel emissions. That this is greater than the contribution made by patient travel to the overall travel emissions of NHS England (44%) is not unexpected given that the most common form of renal replacement therapy, in-centre haemodialysis,23 requires that patients undertake return journeys to their dialysis facility three times per week. However, th…	Provision of dialysis at satellite units	Geographic distribution of care and facilities
	Connor et al., 2010	Given that the Dorset Renal Service provides in-centre haemodialysis in a relatively rural population, and to a higher than average proportion of the patients requiring renal replacement therapy, these results indicate that, while necessary, initiatives to reduce the emissions associated with dialysis-related patient travel are unlikely to impact significantly upon the overall carbon footprint of…	Rural population	Geographic distribution of care and facilities
	Delaie et al., 2023	Whereas hospital staff live relatively close to the hospital, the long distance traveled by patients is explained by the fact that our department is a regional referral center for prosthetic surgery, with a fairly large population base.	Patients travel longer distances, because the hospital is a regional referral center	Geographic distribution of care and facilities
	Dvorak et al., 2023	However, increasing a catchment area of a facility to treat more patients might correspondingly increase the Scope 3 contributions to the carbon footprint from the increased patient commute distance.	Increasing catchment area may also increase patient commute distance	Geographic distribution of care and facilities
	Holmner et al., 2014	These results are from a rural perspective and it is reasonable to expect that the carbon reduction potential of this work model could be significantly smaller in urban environments where patients have shorter distances to travel to receive specialist rehabilitation.	Distance between patients and clinic in rural perspective	Geographic distribution of care and facilities
	Sehgal et al., 2022	It is likely that the wide geographic area served by the participating facilities, including urban, suburban, and rural regions, and the limited use of public transportation contributed to both the large emissions due to transportation and a high coefficient of variation.	Wide geographic area served by the participating facilities, including urban, suburban, and rural regions	Geographic distribution of care and facilities
	Tan and Lim, 2021	Emissions from transportation is by far, the largest emission category. This can be reduced by staff car-pooling, cycling to work or taking public transport. Dermatology outreach clinics can significantly spare individual patients the need to travel vast distances to access dermatologic care.	Dermatology outreach clinics to reduce travel distance	Geographic distribution of care and facilities
	Thiel et al., 2023	Similarly, our study found primary care and pediatric admissions account for the least CO2e per visit relative to other specialties (7.33 kg CO2e/visit), which is likely due to the relative proximity between patients and their primary care physician.	Proximity between patients and physician for different types of care	Geographic distribution of care and facilities	Type of care
	Ferrero et al., 2022	Ours is one of the largest and most renowned departments for cataract surgery in France, which may have attracted patients from further away than the average distance patients will usually cover between their homes and their closest eye care center. Different results could have been observed for a similar study performed in a rural area.	Hospital’s size and how renowned the center is for certain treatments	How renowned center is
	Chuter et al., 2023	However, one study found that some patients will travel further for hypofractionated treatments [25] meaning that some of the reduction in carbon footprint could be counteracted by people travelling further for this option. This effect would presumably be less significant in future as more centres offer this option.	Patients willing to travel further for certain types of care, such as hypofractionated treatments	Type of care
	Penaskovic et al., 2022	The travel distance saved by using virtual visits varied by clinic, with those clinics providing more specialized psychiatric care requiring patients to travel longer distances, and those focused on community behavioral health having the shortest distances saved.	Type of care affecting travel distance	Type of care
	Leapman et al., 2023	Travel-related emissions had the widest variation, where doubling staff and patient commuting distances would lead to an additional 26.8 kg CO2e (+34.0%) by a single-occupancy vehicle, while shifting all commuting to bicycle with the baseline assumption of a 25-km round trip would lead to a reduction in emissions by 18.6 kg CO2e	Staff and patient commuting distances
							Back to table of contents

## Sheet: Travel frequency
	Author, year	Data (quote from text)	Open code	Axial code	Connected axial code(s)		Description
	Cheung et al., 2023	Finally, many patients may have opted to avoid in-person medical visits during the pandemic in fear of COVID-19 transmission, which might have attributed to the reduced the number of RNC and ER visits observed during the pandemic year.	Avoidance of medical visits in fear of COVID-19 transmission	Access to care			Travel frequency for hospital care visits can be influenced by access to care, availability of alternative care delivery modes like telehealth, care coordination efforts to streamline appointments, adherence to clinical protocols and guidelines, patient characteristics affecting the need for frequent visits, patient volume per day, research about environmental impact influencing transportation ch…
	Latta et al., 2021	Travel emissions per case were lower in private hospitals, primarily due to longer lists of cataract operations (less staff travel per case). (…) In our study there were fewer emissions from travel in the private sector (Table 2), due to longer operating lists (ie, staff travel was distributed over more cases). Travel distances for both staff and patients at public and private hospitals were simi…	Length of operating list (less staff travel per case), because of lower turnaround time with less administration required by the operating surgeon	Amount of administration	Patient volume per day; Turnaround time between patients
	Grover et al., 2024	The carbon footprint of the melanoma follow-up pathway could be further reduced if appointments for imaging and clinical follow-up could take place together	Combining appointments for imaging and clinical follow-up on the same day	Care coordination
	Hong et al., 2022	The second greatest source of emissions was patient travel. Previously, patients were required to attend a separate preoperative appointment for biometry. We estimated that the carbon emissions per case would reduce by 9.25 kgCO2e if this was eliminated (i.e., biometry performed on the same day as the standard clinic appointment), and we have now implemented this change at our hospital.	Planning of different appointments on the same day	Care coordination
	Latta et al., 2021	The main opportunity for reduced emissions with bilateral surgery was reduced patient travel.	Bilateral surgery	Care coordination
	Power et al., 2021	The use of bilateral same-day injections is another potential mitigation strategy. Bilateral same-day injections are safe, however, patient safety and medico-legal concerns persist.	Bilateral same-day injections	Care coordination
	Power et al., 2021	If the service facilities/logistics allow, patients can receive injections on the same day as clinic appointments, reducing overall hospital attendances and lowering emissions.	Number of patients receiving injections on the same day as clinic appointments (if service facilities/logistics allow)	Care coordination
	Wang et al., 2021	The lack of change in vehicle emissions was surprising, given the significant decrease in PEC visits. Although there were fewer PEC visits, patients still had to travel to facilities to receive tests that they previously received at one location at the PEC. The number of trips increased overall, which may be attributed to poor coordination of testing, such as blood work and radiographs performed …	Poor coordination of testing, i.e. different tests performed at different locations and on different dates	Care coordination
	Orton and Pierce, 2021	DOAC treated patients spent less time on the care pathway, made fewer visits to GP and hospital, travelled less and had fewer coagulation studies	DOAC treatment requiring fewer visits to GP and hospital	Care frequency	Type of care
	Orton and Pierce, 2021	Between 2012–2017, DOAC treatment required less stringent monitoring of anticoagulation with less visits, travelling, sample transportation and processing	DOAC treatment requiring less stringent monitoring of anticoagulation	Care frequency	Type of care
	Thiel et al., 2023	A successful virtual visit is perhaps the greatest factor when optimizing cost, patient satisfaction, convenience, and reduction in GHG emissions. A successful virtual visit is a visit resulting in a diagnosis and plan of care without the need for an additional inperson visit with the same provider for the same reason. Though conversion rates are variable, nearly all medical settings for teleheal…	Virtual care failure rates, resulting in the need for an additional inperson visit	Clinical effectiveness	Demand for health care
	Cheung et al., 2023	Within radiation oncology, a proposition was made by Filippi et al to adopt hypofractionated radiation therapy regimens, which consisted of shorter and more intense treatments, to maintain cancer patient care, while reducing foot traffic to hospitals.	Adoption of regimens with shorter but more intense treatments reducing traffic	Clinical protocols and guidelines	Duration of care
	Ali et al., 2024	Hypofractionation. A classical treatment comprises an initial consultation, a dosimetry TDM, a set-up, and 1 to 40 fractions. Patients’ transportation emissions are linearly linked to the number of fractions. Moreover, if hypofractionation leads to a sufficient reduction in delivered fractions, the number of accelerators needed for a given amount of treatment could be decreased, lowering machine …	Hypofractionation	Duration of care
	Chuter et al., 2023	It is expected that hypofractionation would be useful to lower the carbon footprint of RT because of reduced patient travel [12], as would increasing the use of public transport by patients.	Hypofractionation	Duration of care
	Chuter et al., 2023	The majority of the carbon footprint of RT was from patient travel which highlights the need for increasing the use of public or shared transport, virtual appointments, reduced fractionations (when clinically appropriate), increased number of smaller local “satellite” centres or nearby accommodation being provided during treatment. This may be especially important for more rural or suburban treat…	Reduced fractionations (when clinically appropriate)	Duration of care
	Latta et al., 2021	Travel emissions per case were lower in private hospitals, primarily due to longer lists of cataract operations (less staff travel per case). (…) In our study there were fewer emissions from travel in the private sector (Table 2), due to longer operating lists (ie, staff travel was distributed over more cases). Travel distances for both staff and patients at public and private hospitals were simi…	Length of operating list (less staff travel per case), because of less-complex cases	Patient characteristics, e.g., frailty	Patient volume per day
	Latta et al., 2021	Travel emissions per case were lower in private hospitals, primarily due to longer lists of cataract operations (less staff travel per case). (…) In our study there were fewer emissions from travel in the private sector (Table 2), due to longer operating lists (ie, staff travel was distributed over more cases). Travel distances for both staff and patients at public and private hospitals were simi…	Length of operating list (less staff travel per case), because of absence of trainee surgeons who take longer to operate	Patient volume per day	Staff training and education
	Latta et al., 2021	Travel emissions per case were lower in private hospitals, primarily due to longer lists of cataract operations (less staff travel per case). (…) In our study there were fewer emissions from travel in the private sector (Table 2), due to longer operating lists (ie, staff travel was distributed over more cases). Travel distances for both staff and patients at public and private hospitals were simi…	Length of operating list (less staff travel per case), because of fewer combined surgeries or non-cataract surgeries, fewer general anesthetics	Patient volume per day	Type of care
	Power et al., 2021	In the future, the introduction of long-acting agents may reduce the number of injections performed.[33] This represents the greatest potential to achieve large scale emissions reductions associated with intravitreal injections as it would tackle both procurement and travel associated emissions. Extensive carbon savings would be achievable, not to mention the obvious economic and service provisio…	Future introduction of long-acting agents reducing the number of injections performed	Technological developments and improvements
	Connor et al., 2010	That this is greater than the contribution made by patient travel to the overall travel emissions of NHS England (44%) is not unexpected given that the most the most common form of renal replacement therapy, in-centre haemodialysis,23 requires that patients undertake return journeys to their dialysis facility three times per week.	Number of return journeys to health facility necessary for dialysis	Type of care
	Chen et al., 2017	In line with these existing data, our findings also demonstrate reduction in transportation largely contributes to the less variable emissions of carbon footprints in in-center PD. Of note, the frequency of such travel might vary considerably between individual patients, although it appears to have a minimal effect on the overall results.	Frequency of travel
							Back to table of contents

## Sheet: Energy usage
	Author, year	Data (quote from text)	Open code	Axial code	Connected axial code(s)		Description
	Campion et al., 2012	Optimizing the HVAC, instituting set back programs when the room is not in use and basing the number of required air turnovers on evidence in the infectious disease literature would be high yield areas for intervention, resulting in significant environmental and cost savings.	Instituting set back programs when the room is not in use	Active schedule hours	Climate control settings		Energy usage in hospital facilities can be influenced by a multitude of factors. Active schedule hours dictate when energy-intensive equipment is in use, while awareness and staff education initiatives can promote energy-saving behaviours. Care coordination and efficient clinical protocols minimize unnecessary energy consumption, while climate control settings, geographic location, and seasonal v…
	Dvorak et al., 2023	Another approach to lowering the carbon footprint from operations is minimizing ancillary power consumption. For our proton program, ancillary power consumption accounted for approximately 17% of the total energy budget, and based on our internal data, this number may be as high as 39% for photon therapy.30 As radiation oncologists, we have some control over this energy use, in terms of setting l…	Monitoring HVAC and thermostat settings during the workday versus overnight	Active schedule hours	Climate control settings
	Goel et al., 2021	The exception is Eswatini, where energy production made up 52% of their GHG emissions (more than commuting and procurement of supplies), though this may be due to this site operating only 2 days a week and the assumptions made within the Eyefficiency tool about OT downtime.	Number of days a week that a site operates	Active schedule hours
	Grinberg et al., 2021	‘Low activity mode’ in OR (no light and reduced air exchanges when ORs are not in use)	Use of ‘low activity mode’ in OR (no light and reduced air exchanges when ORs not in use)	Active schedule hours	Climate control settings
	MacNeill et al., 2017	VGH had the best energy performance (2·0 MWh/m²), probably due to HVAC system set-backs for energy conservation after-hours. UMMC, despite being of similar building stock to VGH, had no titration of ventilation based on occupancy, and a higher energy intensity	HVAC system set-backs for energy conservation after-hours and occupancy-based ventilation strategies	Active schedule hours	Climate control settings
	Martin et al., 2018	For all three modalities, estimates of energy use were highly sensitive to the operating schedule, with reduced total energy consumption per examination on a 24-hour schedule compared with 8 AM to 5 PM.	Operating schedule duration	Active schedule hours
	McGain et al., 2018	Natural gas use for both ICUs was the highest source of GHG emissions. The Aus-ICU natural gas use by direct measurement was 50% greater than the average hospital use per m2 due to both the high ventilation rates required by an ICU37 and because other sections of the hospital are closed overnight when not in use.	Sections closed overnight when not in use	Active schedule hours	Turning off equipment when not in use
	Grinberg et al., 2021	Awareness campaign to reduce energy consumption (office light, water waste)	Awareness for reducing energy consumption and switch off office light	Awareness	Turning off equipment when not in use
	Thiel et al., 2015	Continuing research, such as this study, may create awareness for product designers, device manufacturers, and policy makers to enable or incentivize reprocessing, reusability, energy efficiency, and substitution of deleterious materials.	Awareness for policy makers to enable or incentivize energy efficiency	Awareness	Energy efficiency; Policy measures or incentives
	Ferrero et al., 2022	Our operating room was built in 2017 with modern standards of energy consumption and efficient thermal insulation.	Modernity of standards of energy consumption and efficiency of thermal insulation	Building age	Energy efficiency; Thermal efficiency and thermal efficiency upgrades
	MacNeill et al., 2017	JRH consumed disproportionately more energy per unit area (3·5 kWh/m²), probably because of the older building and infrastructure at this site.	Age of building and infrastructure	Building age	Energy efficiency
	Sehgal et al., 2022	The number of participating facilities was too small to make definitive conclusions about the association between emissions per treatment and (1) number of treatments provided, (2)geographic location of facilities, or (3)age of facilities.	Building age	Building age	Energy efficiency
	Zhang et al., 2022	The largest part of emissions of RKK can be attributed to the energy sector, both on a DRG level as well as in our consistency check on a hospital level. This may be due to the fact that the main building of this hospital stems from the early 1970s and that past building projects appear to have focused on improving care quality and extending care services rather than increasing energy efficiency.	Age of hospital building	Building age	Energy efficiency
	Dvorak et al., 2023	Given the essentially fixed power consumption of the standby state and the minimal incremental contribution of BeamOn time to power consumption, the next consideration to lower the per-patient energy consumption and carbon footprint would be to treat more patients with fewer fractions and to spread the “sunk” carbon cost across a larger patient population	Treating more patients to spread 'sunk' carbon cost across larger population	Care coordination	Patient volume per day; Utilization rate
	Esmaeili et al., 2018	The significant difference in idle energy of the MRI machine, ancillary devices and lighting in the outpatient facility vs a hospital stems from two factors. First, at the hospital, it was assumed that the MRI scanner remains ready for emergency imaging during night hours and weekends (regardless of whether there is more than one MRI machine or how quickly an MRI machine can be brought to full po…	Utilization ratio (depends on scheduled appointments and patient volume)	Care coordination	Patient volume per day; Utilization rate
	Leapman et al., 2023	When MRI is selected, these findings also suggest an opportunity to maximize efficiency of scans through scheduling to ensure maximum utilization during off-hours and other energy-saving measures	Efficiency of scans, through scheduling and maximum utilization during off-hours	Care coordination	Utilization rate
	McAlister et al., 2021	Apart from reducing unnecessary testing, increasing laboratory utilisation can also lead to better environmental (and financial) outcomes. Hospitals are characterised by the requirement that medical equipment is ready to be used without any delay 24 h a day for cases of emergency. This results in equipment not being able to be switched off, but rather it sits idle using standby power for long per…	Increased laboratory utilization, by centralizing non-urgent hospital testing wherever geographically possible	Care coordination	Utilization rate
	Campion et al., 2012	Optimizing the HVAC, instituting set back programs when the room is not in use and basing the number of required air turnovers on evidence in the infectious disease literature would be high yield areas for intervention, resulting in significant environmental and cost savings.	Basing the number of required air turn-overs on evidence in the infectious disease literature	Climate control settings	Research
	Campion et al., 2012	Optimizing the HVAC, instituting set back programs when the room is not in use and basing the number of required air turnovers on evidence in the infectious disease literature would be high yield areas for intervention, resulting in significant environmental and cost savings.	Optimization of HVAC	Climate control settings
	Chua et al., 2021	Given that IR uses energy-consuming imaging equipment and that the climate in the IR suite needs to be maintained within set parameters similar to an operative (OR) suite, it is not surprising that energy use was the largest source of GHG emissions in this study	Need to maintain climate in the interventional radiology suite within set parameters similar to OR	Climate control settings	Physical location where care is delivered; Type of care
	Chua et al., 2021	For example, efforts to reduce emissions from electricity use may include shutting off imaging equipment, computers, and lighting, decreasing the number of air exchanges, and allowing climate control systems to drift within a wider range of temperatures during times outside scheduled working hours	The number of air exchanges	Climate control settings
	Chua et al., 2021	For example, efforts to reduce emissions from electricity use may include shutting off imaging equipment, computers, and lighting, decreasing the number of air exchanges, and allowing climate control systems to drift within a wider range of temperatures during times outside scheduled working hours	Wider range of temperatures allowed during times outside scheduled working hours	Climate control settings
	Lacroute et al., 2023	We evaluated ambulatory endoscopic activity in a relatively small, specialised center. While this has the advantage of direct access to data on the different classes of products contributing to GHG emissions, the CF is probably much higher when GIE is performed within a bigger technical platform, such as in an operating theatre with its significantly higher energy demands for ventilation, air con…	Ambulatory endoscopic activity in small center vs. operating theatre with different ventilation, air conditioning requirements	Climate control settings	Physical location where care is delivered; Type of care
	MacNeill et al., 2017	We found that HVAC energy demands comprised 90–99% of overall theatre energy use, reflecting the more aggressive space conditioning requirements for theatres relative to other inpatient areas.	Air conditioning requirements for theatres vs. other inpatient areas	Climate control settings	Physical location where care is delivered
	McGain et al., 2018	The Aus-ICU natural gas use by direct measurement was 50% greater than the average hospital use per m2 due to both the high ventilation rates required by an ICU	Ventilation rates required by an ICU	Climate control settings	Physical location where care is delivered; Type of care
	Tan and Lim, 2021	• Adjust thermostat to narrow range	Adjusting thermostat to narrow range	Climate control settings
	Thiel et al., 2015	Reduced ventilation rates when OR not-in-use	Ventilation rates when OR not-in-use	Climate control settings
	Goel et al., 2021	In addition, energy usage does not include non-­electric heating sources, meaning GHGs in colder climates will likely be underestimated.	Temperature of climate	Climate temperature
	McGain et al., 2018	Separately, we estimated the Aus-ICU’s energy consumption via the ratio of the ICU’s over the total hospital’s floor area. St. Louis, Missouri, has colder winters and more humid summers than Melbourne, Victoria. We estimated from the building energy software eQUEST that, due to differences in climate, the US-ICU would have heating loads 1.7 times per m2 that of the Aus-ICU,24 and cooling loads 3.…	Colder climate in St. Louis Missouri vs. Melbourne, Australia	Climate temperature	Geographic location		Back to table of contents
	Thiel et al., 2017	By decreasing the duration of each surgery and minimizing the turnaround time in the operating room, Aravind has decreased per-case electricity use and the associated financial and environmental costs. Short surgical duration and quick turnaround is safely implemented through extensive training of all staff and rigid sterilization protocols.	Shorter duration of each surgery in the operating room through rigid sterilization protocols	Clinical protocols and guidelines	Duration of care
	Thiel et al., 2017	By decreasing the duration of each surgery and minimizing the turnaround time in the operating room, Aravind has decreased per-case electricity use and the associated financial and environmental costs. Short surgical duration and quick turnaround is safely implemented through extensive training of all staff and rigid sterilization protocols.	Shorter turnaround time in the operating room through rigid sterilization protocols	Clinical protocols and guidelines	Turnaround time between patients
	McGain et al., 2018	Considerable opportunities exist for doctors and intensive care societies to collaborate with our engineering colleagues to improve the energy efficiency of the ICU’s HVAC, increase renewable energy generation, and influence a more sustainable built environment.	Collaboration with engineering department to improve energy efficiency of HVAC	Collaboration	Energy efficiency; Energy efficiency upgrades and maintenance
	Dvorak et al., 2023	The primary difference in power usage among treatments for different patients comes from the duration of each field being delivered, the number of fields being delivered, and the number of fractions prescribed	Duration of each field delivered	Duration of care
	Fuschi et al., 2023	Although the robot consumed significantly more energy than the laparoscopic column, the shorter hospitalization period compensated for this loss postoperatively, thus reducing the overall CO2 emissions.	Hospitalization period	Duration of care
	Fuschi et al., 2023	The procedure length has proven to be a key determinant of energy consumption, thus requiring more focused analysis.	Procedure length	Duration of care
	Holmner et al., 2014	Meeting duration is another of the dominant factors influencing the carbon emissions of telerehabilitation. A two-hour meeting would essentially produce twice the emission of a one-hour meeting if the use rates are kept constant and within reasonable limits.	Meeting duration	Duration of care
	McGain et al., 2021	The increased duration for spinal/combined anesthesia is at least partly due to increased time to undertake the spinal anesthetic. The longer spinal and combined anesthetic duration increased the carbon footprint of electricity for the patient air warmer and scavenging by 0.8 and 0.6 kg carbon dioxide equivalent emissions, respectively. Further, because spinal anesthesia was 20% longer than gener…	Duration of anesthesia (depends on time to undertake anesthetic)	Duration of care
	Penny et al., 2015c	The consumption of resources may be dependent upon both the nature of the surgical procedure and the time taken to provide it. For example, the resources to clean the operating room will be required in completing a single surgical procedure irrespective of length, but the electricity consumed by medical equipment will vary, based on length of the surgical procedure.	Length of operation	Duration of care
	Thiel et al., 2017	By decreasing the duration of each surgery and minimizing the turnaround time in the operating room, Aravind has decreased per-case electricity use and the associated financial and environmental costs. Short surgical duration and quick turnaround is safely implemented through extensive training of all staff and rigid sterilization protocols.	Shorter duration of each surgery through extensive training of all staff	Duration of care	Staff training and education
	Zhang et al., 2023	Moreover, eCTR used more electricity compared with oCTR, due to a longer time in the operating room. In a randomized prospective trial comparing oCTR and eCTR, Trumble et al20 reported mean times in the operating room of 49 minutes in the oCTR group and 42 minutes in the eCTR group. Our operating times were similar, but longer for eCTR than oCTR, suggesting that this factor may be surgeon- and in…	Time in the operating room (depends on surgeon and institution)	Duration of care
	Chen et al., 2017	Our findings indicate in-center PD has advantages in reducing GHG emissions over at-home treatment, which might be attributed to the more unified and rational performance of disinfection, dialysate heating, and waste disposal in hospital.	Unified and rational performance of disinfection, dialysate heating and waste disposal	Efficiency of instrumentation processing and sterilization	Physical location where care is delivered
	Thiel et al., 2017	Aravind uses a shorter autoclave cycle throughout the operating day, which reduces per-case energy consumption of sterilization. This also reduces the turnaround time for reusable instruments, thereby minimizing the total number of instruments required to meet the daily demand.	Duration of autoclave cycle	Efficiency of instrumentation processing and sterilization
	Zhang et al., 2023	The processing of reusable equipment for eCTR has previously been shown to be more costly than the use of disposable equipment.26 Future initiatives to improve the environmental sustainability of carpal tunnel surgery should focus on these factors, and may include strategies for more efficient processing of instrumentation, energy-efficient lighting, and efficient use of time in the operating roo…	Efficiency of processing of instrumentation	Efficiency of instrumentation processing and sterilization	Energy efficiency
	Zhang et al., 2023	Because eCTR requires more instrumentation, fewer trays can be sterilized per cycle compared with oCTR, which increases the energy requirements of the sterilization process.	eCTR requiring more instrumentation, meaning that fewer trays can be sterilized per cycle	Efficiency of instrumentation processing and sterilization	Energy efficiency; Type of care
	Ali et al., 2024	Other mitigation strategies were found to have a negligible impact, such as suppression of SF6 leaks (−1.2 %), reducing by half the LINAC electricity consumption (−0.4 %), and replacing all light bulbs with LED (−0.1 %).	Replacing all light bulbs with LED having negligable impact	Energy efficiency	Type of equipment
	Campion et al., 2012	Similarly, implementing occupancy sensors and low energy lighting could reduce the amount of electricity consumed and associated impacts.	Implementation of low energy lighting	Energy efficiency	Type of equipment
	Connor et al., 2011	Heat exchangers have previously been shown to reduce building energy use emissions and are increasingly fitted as standard to HD machines.	Use of heat exchangers	Energy efficiency	Thermal efficiency and thermal efficiency upgrades
	Delaie et al., 2023	Finally, even if, the power consumption of the operating theater has a limited influence in this study, the necessary transformations of the operating theaters should be carried out to improve energy efficiency. Reducing the overall consumption when the rooms are not occupied by using presence sensors, installing light-emitting diode bulbs, or even using natural light through windows are part of …	Installing light-emitting diode bulbs	Energy efficiency	Type of equipment
	Dvorak et al., 2023	The largest energy reduction could be made in the reduction of baseline power consumption of the proton therapy system itself, and we have been in contact with Mevion representatives about our findings. It may be that design decisions can be incorporated into future versions to actively lower the power consumption during standby times.	Findings communicated with manufacturer, potentially changing energy efficiency of design	Energy efficiency	Research
	Dvorak et al., 2023	In the United States reimbursement environment, where fractions are typically reimbursed on a fee-for-service basis, adopting hypofractionation may be challenging for proton therapy business models, but national payment models such as the RO-APM could over time incorporate energy efficiency and the carbon footprint as one of the metrics to reward good ecological stewardship	Reimbursement hampering adopting hypofractionation	Energy efficiency	Policy measures or incentives
	Esmaeili et al., 2018	MRI equipment companies can focus on design features that lower total energy use.	Design features that lower total energy use	Energy efficiency	Technological developments and improvements
	Holmner et al., 2014	It is clear from the upper and lower bound scenarios that the choice of hardware affects net emission rates. Based on the upper and lower bound scenarios, a one-hour meeting emits 8.43 kgCO2e and 1.85 kgCO2e, respectively. Thus, a standard desktop solution produces approximately 20% of the carbon equivalents of the Cisco SX20 based on our assumptions. The difference would be even more significant…	Choice of hardware with less power consumption in use phase	Energy efficiency	Type of equipment
	Holmner et al., 2014	At the same time, the rapid development of the ICT sector is leading to more integrated and energy efficient local area networks and less energy demanding PCs and videoconferencing equipments. In contrast to this positive development, the automobile industry is growing steadily, and there are tendencies towards people investing in larger screen sizes and more advanced videoconference systems.	Energy efficiency of ICT (i.e. improved technology)	Energy efficiency	Technological developments and improvements
	Leapman et al., 2023	Finally, we assessed variation due to changes in energy use from more or less intense power consumption of the equipment and heating, ventilation, and air conditioning (HVAC) systems. (...) Energy consumption variation in equipment, such as more efficient or less efficient equipment, would lead to shifts in emissions by –5.8 to +11.3 kg CO2e (–7.4% to +14.2%).	Energy efficiency of equipment such as HVAC	Energy efficiency	Energy efficiency of HVAC
	Leapman et al., 2023	Finally, we assessed variation due to changes in energy use from more or less intense power consumption of the equipment and heating, ventilation, and air conditioning (HVAC) systems. (...) Energy consumption variation in equipment, such as more efficient or less efficient equipment, would lead to shifts in emissions by –5.8 to +11.3 kg CO2e (–7.4% to +14.2%). (...) Energy also directly supports …	Energy efficiency of equipment such as MRI machines	Energy efficiency
	Martin et al., 2018	The energy consumption by machine components greatly exceeded other impacts, such as HVAC and lighting in imaging suites, emphasizing the need for vendor attention to energy-efficient design.	Vendor attention for energy-efficient design of imaging machines	Energy efficiency	Sustainable procurement policy
	McAlister et al., 2022	Whilst an MRI scanner has the highest mean power consumption per minute of operation in all modes (active and standby) of all the imaging modalities due to its superconducting magnets needing to be constantly cooled to approximately -270°C by liquid helium, it had a lower attributional power consumption compared to the CT scanner. This difference was due to the CT scanner being in standby mode fo…	MRIs use of superconducting magnets needing to be constantly cooled by liquid helium	Energy efficiency	Type of equipment
	McGain et al., 2018	That is, the more energy-efficient hospitals consumed one-third of the energy per m2 compared with the less efficient hospitals. Neither of the ICUs in this study had undertaken significant energy efficiency upgrades recently, which could be considered common practice for many hospitals.	Building energy efficiency (depends on energy efficiency upgrades)	Energy efficiency	Energy efficiency upgrades and maintenance
	McGain et al., 2018	although our study may be influenced by newer, more efficient lights.	Efficiency of lights	Energy efficiency	Type of equipment
	McGain et al., 2021	For cleaning reusable equipment, we assumed worst case steam sterilizer efficiency,25,27 recognizing that potential efficiency improvements25,38 could reduce carbon dioxide equivalent emissions by 0.5 kg carbon dioxide equivalent emissions/h just for anesthesia alone.	Efficiency of case steam sterilizer	Energy efficiency
	Prasad et al., 2022	For reducing emissions from energy, medical facilities should focus on de-carbonizing their energy sources, introducing energy reduction processes, and conducting energy efficiency upgrades to lighting, ventilation, and equipment.	Energy efficiency upgrades to lighting or equipment, i.e. when renovating or building new inpatient spaces	Energy efficiency	Energy efficiency upgrades and maintenance; Type of equipment
	Prasad et al., 2022	For reducing emissions from energy, medical facilities should focus on de-carbonizing their energy sources, introducing energy reduction processes, and conducting energy efficiency upgrades to lighting, ventilation, and equipment.	Energy efficiency upgrades to ventilation, i.e. when renovating or building new inpatient spaces	Energy efficiency	Energy efficiency of HVAC; Energy efficiency upgrades and maintenance
	Prasad et al., 2022	Where possible, hospitals should procure energy-efficient capital equipment and supplies from manufacturers. Some products may have environmental product declarations (EPDs) to help guide more environmentally minded purchases.	Purchasing of energy-efficient capital equipment from manufacturers (depends on environmental product declarations to guide the purchases)	Energy efficiency	Sustainable procurement policy
	Sehgal et al., 2022	Manufacturers should also work to develop dialysis machines that use less electricity and water.	Manufacturers developing dialysis machines that use less electricity	Energy efficiency	Technological developments and improvements
	Tan and Lim, 2021	• Choose LED bulbs	Choosing LED bulbs	Energy efficiency	Type of equipment
	Tan and Lim, 2021	• Install double-glazed windows	Installing double-glazed windows	Energy efficiency	Thermal efficiency and thermal efficiency upgrades
	Thiel et al., 2015	Reduce energy leaks in ducts and joints (Table 1)	Energy leaks in ducts and joints	Energy efficiency	Thermal efficiency and thermal efficiency upgrades
	Thiel et al., 2015	Regular maintenance of mechanical equipment (Table 1)	Maintenance of mechanical equipment	Energy efficiency	Energy efficiency upgrades and maintenance
	Thiel et al., 2015	Upgrade mechanical equipment and filters (Table 1)	Upgrade mechanical equipment and filters	Energy efficiency	Energy efficiency upgrades and maintenance
	Thiel et al., 2023	Energy consumption of in-person visits (HVAC, etc.) is also variable, through differences in exam room size, building energy intensity, and energy sources.	Building energy intensity	Energy efficiency
	Zhang et al., 2022	This finding suggests that measures to lower emissions originating from energy use on normal wards can play a key role in reducing the carbon footprint of hospital care pathways for ADHF patients. (...) Such measures could include improved insulation, fossil-free energy for heating, or generation of emission-free electricity by photovoltaic cells.	Improved insulation	Energy efficiency	Thermal efficiency and thermal efficiency upgrades
	Zhang et al., 2022	The largest part of emissions of RKK can be attributed to the energy sector, both on a DRG level as well as in our consistency check on a hospital level. This may be due to the fact that the main building of this hospital stems from the early 1970s and that past building projects appear to have focused on improving care quality and extending care services rather than increasing energy efficiency.	Past building projects not focused on increasing energy efficiency	Energy efficiency	Energy efficiency upgrades and maintenance
	Zhang et al., 2023	The processing of reusable equipment for eCTR has previously been shown to be more costly than the use of disposable equipment.26 Future initiatives to improve the environmental sustainability of carpal tunnel surgery should focus on these factors, and may include strategies for more efficient processing of instrumentation, energy-efficient lighting, and efficient use of time in the operating roo…	Energy-efficiency of lighting	Energy efficiency	Type of equipment
	Sehgal et al., 2022	Thus, it is likely that the bulk of electricity usage at the facilities that participated in our study is attributable not to dialysis equipment but to other building purposes. The magnitude of and variation in nondialysis electricity use should be better quantified and addressed as a target of improvement.	Nondialysis electricity use for other building purposes	Environmental audits, e.g., waste, energy
	Tan and Lim, 2021	• Audit the electricity and water bill	Auditing the electricity and water bill	Environmental audits, e.g., waste, energy
	Umo et al., 2023	However, it is imperative that proper energy auditing through submetering of buildings and equipment is needed to guide reduction strategies and practices.	Proper energy auditing through submetering of buildings and equipment to guide reduction strategies	Environmental audits, e.g., waste, energy
	Lim et al., 2013	Wastewater disposal in Melbourne has a significantly larger footprint because wastewater undergoes extensive treatment, and treated wastewater is transported across long distances over higher terrain for ocean disposal.	Energy required for wastewater disposal including transportation to ocean	Geographic location
	Lim et al., 2013	The wide disparity in emissions factors in Table 3 can be partially explained by geographic and local environmental factors.12 Lifting water against gravity, which is typically needed for long-distance water transport, is energy intensive.	Lifting water against gravity and long-distance water transport	Geographic location
	Sehgal et al., 2022	The number of participating facilities was too small to make definitive conclusions about the association between emissions per treatment and (1) number of treatments provided, (2)geographic location of facilities, or (3)age of facilities.	Geographic location	Geographic location
	Thiel et al., 2017	Other facilities use flash autoclaving, or, as it is more commonly known in the U.S., Immediate Use Sterile Supplies (IUSS). These instrument trays are sterilized but are not allowed to dry; as such, they cannot be stored and must be used the same day they are sterilized. Most regulatory bodies in the U.S. prohibit the use of IUSS unless it is recommended in the sterilization procedures produced …	Regulatory bodies restricting the use of certain types of autoclaving, made with the purpose of increasing safety but are theoretical and unproven	Legislation and regulation	Type of sterilization
	Thiel et al., 2015	Lighting in abdominal and vaginal hysterectomies accounts for about 8% more of their environmental impacts in all categories, but only 1% in laparoscopic and robotic procedures. This is due to minimal use of OR lighting during laparoscopic and robotic hysterectomies.	Use of OR lighting during procedure (less use during laparoscopic and robotic hysterectomies)	Lighting used	Type of care
	Ferrero et al., 2022	Moreover, 93 cases per day were performed in a single Indian operating room, as opposed to only 12 cases in our study. As previously reported, the more numerous the cases performed per day in an operating room, the lesser the share of GHG emissions associated with each procedure	Number of cases performed per day in an operating room	Patient volume per day	Utilization rate
	Esmaeili et al., 2018	The significant difference in idle energy of the MRI machine, ancillary devices and lighting in the outpatient facility vs a hospital stems from two factors. First, at the hospital, it was assumed that the MRI scanner remains ready for emergency imaging during night hours and weekends (regardless of whether there is more than one MRI machine or how quickly an MRI machine can be brought to full po…	Partially turning off the scanner leading to reduced standby power leading to differences between outpatient facility vs a hospital	Physical location where care is delivered	Turning off equipment when not in use
	MacNeill et al., 2017	We found that HVAC energy demands comprised 90–99% of overall theatre energy use, reflecting the more aggressive space conditioning requirements for theatres relative to other inpatient areas. This finding partially explains the relatively higher energy consumption of JRH, as theatre energy use is directly correlated to the size of the surgical suite.	Size of the surgical suite	Physical location where care is delivered
	McAlister et al., 2021	Hospitals are characterised by the requirement that medical equipment is ready to be used without any delay 24 h a day for cases of emergency. This results in equipment not being able to be switched off, but rather it sits idle using standby power for long periods of time.	Equipment not switched off because hospitals require medical equipment ready to be used	Physical location where care is delivered	Turning off equipment when not in use
	Thiel et al., 2023	Energy consumption of in-person visits (HVAC, etc.) is also variable, through differences in exam room size, building energy intensity, and energy sources.	Exam room size	Physical location where care is delivered
	Fuschi et al., 2023	The power required for a standard hospital room differs between summer and winter, with higher amounts of power being required in summer than in winter	Summer period	Season of the year
	Thiel et al., 2017	By decreasing the duration of each surgery and minimizing the turnaround time in the operating room, Aravind has decreased per-case electricity use and the associated financial and environmental costs. Short surgical duration and quick turnaround is safely implemented through extensive training of all staff and rigid sterilization protocols.	Shorter turnaround time in the operating room through extensive training of all staff	Staff training and education	Turnaround time between patients
	McAlister et al., 2022	Thirdly, manufacturers could seek to reduce the power used by scanners in different standby modes, and similarly, hospital administrators could include standby power usage as a decision criterion when seeking to purchase new equipment.	Use of standby power usage as decision criterion by hospital administrators, when purchasing new equipment	Sustainable procurement policy
	Campion et al., 2012	Similarly, implementing occupancy sensors and low energy lighting could reduce the amount of electricity consumed and associated impacts.	Implementation of occupancy sensors	Technological developments and improvements
	Delaie et al., 2023	Finally, even if, the power consumption of the operating theater has a limited influence in this study, the necessary transformations of the operating theaters should be carried out to improve energy efficiency. Reducing the overall consumption when the rooms are not occupied by using presence sensors, installing light-emitting diode bulbs, or even using natural light through windows are part of …	Using presence sensors	Technological developments and improvements
	McAlister et al., 2021	Apart from reducing unnecessary testing, increasing laboratory utilisation can also lead to better environmental (and financial) outcomes. Hospitals are characterised by the requirement that medical equipment is ready to be used without any delay 24 h a day for cases of emergency. This results in equipment not being able to be switched off, but rather it sits idle using standby power for long per…	Smaller point-of-care analyzers for urgent hospital tests substituting larger analyzers improving utilization rates	Technological developments and improvements	Utilization rate
	McAlister et al., 2022	Thirdly, manufacturers could seek to reduce the power used by scanners in different standby modes, and similarly, hospital administrators could include standby power usage as a decision criterion when seeking to purchase new equipment.	Manufacturers reducing the power used by scanners in different standby modes	Technological developments and improvements
	Chua et al., 2021	The findings of this study suggest that a strategy to “reduce, reuse, and recycle,” which has been implemented in ORs, may help to decrease emissions from IR as well. For example, efforts to reduce emissions from electricity use may include shutting off imaging equipment, computers, and lighting, decreasing the number of air exchanges, and allowing climate control systems to drift within a wider …	Shutting off imaging equipment, computers	Turning off equipment when not in use
	Chua et al., 2021	For example, efforts to reduce emissions from electricity use may include shutting off imaging equipment, computers, and lighting, decreasing the number of air exchanges, and allowing climate control systems to drift within a wider range of temperatures during times outside scheduled working hours	Shutting off lighting	Turning off equipment when not in use
	Dvorak et al., 2023	Another approach to lowering the carbon footprint from operations is minimizing ancillary power consumption. For our proton program, ancillary power consumption accounted for approximately 17% of the total energy budget, and based on our internal data, this number may be as high as 39% for photon therapy.30 As radiation oncologists, we have some control over this energy use, in terms of setting l…	Setting lights to be on/off at night and turning off computer workstations at night	Turning off equipment when not in use
	McAlister et al., 2022	Overall, further reductions could be seen if scanners were turned off at times of low demand when less elective healthcare is being performed, such as overnight, at weekends or on holidays, especially if there are duplicates of equipment allowing one to be on for emergency use. Whilst MRI scanners cannot be turned off as the magnet needs to be constantly cooled, this is possible for all other sca…	Turned off scanners at times of low demand	Turning off equipment when not in use
	Tan and Lim, 2021	• Turn machines off at night (Table 1)	Turning off machines at night	Turning off equipment when not in use
	Dvorak et al., 2023	There were some differences seen in the power consumption by disease site, primarily related to treatment efficiency. Prostate therapy typically used only 1 alternating beam per day, and even though it had the most average fractions per treatment course, it nevertheless had the lowest overall power consumption, at 28 kWh. On the other hand, diseases that required a large volume to be treated with…	Craniospinal irradiations and breast with regional lymph nodes requiring a large volume to be treated with multiple beams, increasing energy usage	Type of care
	Dvorak et al., 2023	The primary difference in power usage among treatments for different patients comes from the duration of each field being delivered, the number of fields being delivered, and the number of fractions prescribed	Power usage among different treatments influenced by number of fields delivered and fractions prescribed	Type of care
	Holmner et al., 2014	The use rates and expected life of the equipment also will influence the hourly energy and carbon cost of telerehabilitation given that the embodied energy is amortized over the lifetime of the equipment.	Use rates (depends on careful planning)	Utilization rate
	McAlister et al., 2022	Whilst an MRI scanner has the highest mean power consumption per minute of operation in all modes (active and standby) of all the imaging modalities due to its superconducting magnets needing to be constantly cooled to approximately -270°C by liquid helium, it had a lower attributional power consumption compared to the CT scanner. This difference was due to the CT scanner being in standby mode fo…	Standby mode to active use ratio (each active minute has a certain number of standby minutes attributed to it)	Utilization rate
	McAlister et al., 2022	Large differences in scanner energy consumption have been reported, due to both differences in actual scanners as well as usage patterns.21,22 Because of this variability, absolute levels of emissions at other sites may differ.	Usage patterns influencing scanner energy consumption during use and in standby mode	Utilization rate
	McAlister et al., 2022	Lastly, given the unavoidable environmental cost of operating particularly MRI and CT scanners, it would be preferable to ensure high utilisation rates of existing scanners in a locale before ordering additional scanners.	Utilization rate of operating machines	Utilization rate
	Ali et al., 2024	Other mitigation strategies were found to have a negligible impact, such as suppression of SF6 leaks (−1.2 %), reducing by half the LINAC electricity consumption (−0.4 %), and replacing all light bulbs with LED (−0.1 %).	Reducing the LINAC electricity consumption by half having negliglable impact
	Delaie et al., 2023	Finally, even if, the power consumption of the operating theater has a limited influence in this study, the necessary transformations of the operating theaters should be carried out to improve energy efficiency. Reducing the overall consumption when the rooms are not occupied by using presence sensors, installing light-emitting diode bulbs, or even using natural light through windows are part of …	Using natural light through windows
	Lim et al., 2013	Table 5 suggests that initiatives to save energy or shift to renewable energy sources will have the greatest impact on emissions reductions in Victoria, but the percentage ofthe overall HD footprint that can be reduced this way decreases in states with cleaner electricity-generation methods.	Energy-saving or renewable energy initiatives
	Prasad et al., 2022	For reducing emissions from energy, medical facilities should focus on de-carbonizing their energy sources, introducing energy reduction processes, and conducting energy efficiency upgrades to lighting, ventilation, and equipment.	Energy reduction processes

## Sheet: Carbon intensity of local
	Author, year	Data (quote from text)	Open code	Axial code	Connected axial code(s)		Description
	Chen et al., 2017	The significant variation in the carbon intensity of electricity supply throughout China is attributable to the different fuel sources or technologies used for electricity generation	Carbon intensity of electricity supply in China	Geographic location			The carbon intensity of the local energy mix is associated with factors such as the generating and use of renewable energy sources, geographic location, heating systems employed, and the type of energy purchased and utilized. Utilizing renewable energy sources such as wind, solar, and hydroelectric power can lower the carbon intensity of the local energy mix. Geographic location can also play a r…
	Ferrero et al., 2022	Moreover, the production of energy in France generates less CO2 than in the UK because electricity in France is mostly provided by nuclear plants (0.084 kgCO2/kWh in France versus 0.594 kgCO2/kWh in the UK	Carbon intensity of local energy mix in France	Geographic location
	Lacroute et al., 2023	Yet, comparison with other studies is limited by the fact that the main source of electricity varies between countries. In France nuclear energy represented 70·6% of electricity production in 2019, far ahead of the 10·1% estimated for worldwide electricity production [22]. This French specificity explains the less significant contribution of Energy to our CF.	Carbon intensity of French energy mix	Geographic location
	Leapman et al., 2023	Owing to the dominant role of energy, we estimate that emissions will differ by energy grid mix. In Sweden, a country with a greater share of low-carbon electricity, we estimate that total emissions for MRI and prostate biopsy would be 38.2 kg CO2e, –53% of the US baseline estimate.	Share of low-carbon electricity in Sweden vs. US	Geographic location
	Lim et al., 2013	The emission contributors most amenable to immediate modification are associated with power and water use. Regarding power, the significant variation in the carbon intensity of electricity supply throughout Australia (Table 2) is attributable to the different fuel sources or technologies used for electricity generation. Of the common power sources, brown coal is the most carbon-intensive followed…	Carbon intensity of electricity supply throughout Australia	Geographic location
	Mtioui et al., 2021	The predominance of electrical energy in our carbon footprint is due to the large proportion of fossil energy used for its production	Proportion of fossil energy used for production of electrical energy	Geographic location
	Pascual-Prieto et al., 2023	There are mixed results for direct emissions, probably because the emission factors for the electricity sector in France are much lower than in Spain due to the higher use of nuclear energy.	Carbon intensity of local energy mix in France	Geographic location
	Prasad et al., 2022	Though the UK also has been actively decarbonizing their electric grid which could decrease their emission intensity.	Decarbonization of electric grid in UK	Geographic location
	Thiel et al., 2017	this comparison is limited by differences in carbon footprinting methods (the U.K. study uses a largely economic-based framework) and emissions variations by location (the Indian electric grid generally emits a greater proportion of greenhouse gases than the U.K. electric grid).	Carbon intensity of local energy mix in India	Geographic location
	Zhang et al., 2022	The notable share may be, first, because of the far greater emission intensity of the energy industry relative to other economic sectors in Germany.	Emission intensity of the energy industry in Germany	Geographic location
	Zhang et al., 2022	This finding suggests that measures to lower emissions originating from energy use on normal wards can play a key role in reducing the carbon footprint of hospital care pathways for ADHF patients. (...) Such measures could include improved insulation, fossil-free energy for heating, or generation of emission-free electricity by photovoltaic cells.	Use of fossil-free energy for heating	Geographic location
	Latta et al., 2021	Emissions from power consumption (1.8kgCO2 UK (66kgCO2 e) were very low compared to the e), due to a few reasons: (1) the UK study included perioperative visits and potentially included power use in the clinics and larger areas of the hospital; (2) British hospitals often use coal boilers for central heating; (3) renewable energy (predominantly hydro) accounts for 82% of New Zealand’s electricity…	Use of coal boilers for central heating	Heating system	Type of energy generated, purchased and used
	Sehgal et al., 2022	Using high-efficiency electric heat pumps instead of natural gas for heating would also be beneficial	Electric heat pumps vs. natural gas for heating	Heating system	Type of energy generated, purchased and used
	Connor et al., 2011	The use of solar power to run dialysis machines and water purification systems is now being piloted,37 and further technological advances are required.	Use of solar power to run dialysis machines an water purification systems	Type of energy generated, purchased and used
	Debaveye et al., 2019	Second, hospitals could reduce the impact of their electricity consumption by opting for a cleaner and more renewable energy mix.	Hospitals opting for a cleaner and more renewable energy mix	Type of energy generated, purchased and used
	Delaie et al., 2023	The transition to electricity generation, via renewable energy, will help to make the change.	Transition to renewable energy	Type of energy generated, purchased and used
	Dvorak et al., 2023	An important strategy for reducing the carbon footprint could be in altering the source of energy used to power the radiation department. (...) Improving the energy mix used to power the radiation therapy systems and lowering ancillary consumption by incorporating more renewable energy sources may also help to lower the overall footprint.	Altering the source of energy used to power the radiation department	Type of energy generated, purchased and used
	Hong et al., 2022	Electricity use also contributed to significant emissions. This could be reduced by transitioning to renewable energy. At present with the current infrastructure, there is no provision for renewable energy, but our hospital has pledged to transition to more renewable energy use by 2025.	Transitioning to renewable energy	Type of energy generated, purchased and used
	Latta et al., 2021	Emissions from power consumption (1.8kgCO2 UK (66kgCO2 e) were very low compared to the e), due to a few reasons: (1) the UK study included perioperative visits and potentially included power use in the clinics and larger areas of the hospital; (2) British hospitals often use coal boilers for central heating; (3) renewable energy (predominantly hydro) accounts for 82% of New Zealand’s electricity…	Share of renewable energy	Type of energy generated, purchased and used
	MacNeill et al., 2017	There was a 24-fold difference in grid intensity between British Columbia, which is supplied by hydroelectricity, and Oxford and Minnesota which have coal-dominated electrical grids. For deregulated energy markets with multiple possible suppliers, the selection of a low-carbon electricity source has the potential to substantially impact emissions.	Selection of low-carbon electricity source (if deregulated energy market with multiple possible suppliers)	Type of energy generated, purchased and used
	McGain et al., 2018	Considerable opportunities exist for doctors and intensive care societies to collaborate with our engineering colleagues to improve the energy efficiency of the ICU’s HVAC, increase renewable energy generation, and influence a more sustainable built environment.	Renewable energy generation	Type of energy generated, purchased and used
	Mtioui et al., 2021	proposing photovoltaic solar panels which can reduce the use of electrical energy from the network by up to 76%	Installation of photovoltaic solar panels at the hemodialysis unit	Type of energy generated, purchased and used
	Prasad et al., 2022	For reducing emissions from energy, medical facilities	Decarbonization of medical facilities’ energy sources	Type of energy generated, purchased and used
	Sehgal et al., 2022	Fourth, renal providers should purchase electricity from renewable sources, such as solar and wind. Electricity is the second largest emission contributor in this study, so switching to renewable sources would greatly reduce greenhouse gas emissions.	Purchasing electricity from renewable sources, such as solar and wind	Type of energy generated, purchased and used
	Sherman et al., 2012	Location is an important consideration, because regions have different grid mixes of electricity. If hydroelectricity is the main source of electric power (as is the case in the US Pacific Northwest), then GHG emissions associated with drug delivery decrease nearly to zero, although this stage is not a major driver of life cycle emissions for these drugs.	Amount of hydroelectricity as power source	Type of energy generated, purchased and used
	Tan and Lim, 2021	• Buy renewable energy or install solar panels	Buying renewable energy	Type of energy generated, purchased and used
	Tan and Lim, 2021	• Buy renewable energy or install solar panels	Installing solar panels	Type of energy generated, purchased and used
	Thiel et al., 2015	Use more renewable energy sources (Table 1)	Use of renewable energy sources	Type of energy generated, purchased and used
	Thiel et al., 2017	Since this study was performed, Aravind has also installed solar photovoltaic panels on all the hospitals in its system, reducing the need for the carbon intensive Indian electric grid and diesel generators, which create on-site emissions affecting air quality.	Installation of solar photovoltaic panels	Type of energy generated, purchased and used			Back to table of contents
	Umo et al., 2023	In PNG there is a potential to utilize renewable forms of energy	Use renewable forms of energy	Type of energy generated, purchased and used
	Zhang et al., 2022	This finding suggests that measures to lower emissions originating from energy use on normal wards can play a key role in reducing the carbon footprint of hospital care pathways for ADHF patients. (...) Such measures could include improved insulation, fossil-free energy for heating, or generation of emission-free electricity by photovoltaic cells.	Generation of emission-free electricity by photovoltaic cells	Type of energy generated, purchased and used
	Delaie et al., 2023	In our study, 38.6 kg of CO2 is emitted from the overall manufacturing process of the implants. This represents a significant percentage in all the impact categories studied. This figure can be accounted for by the fact that there is a need to heat the various metals to very high temperatures as well as transportation from the United States. There is therefore a high consumption of fossil fuels.	Need to heat the various metals to very high temperatures increases emissions from manufacturing for implants	Type of materials
	Chen et al., 2017	The significant variation in the carbon intensity of electricity supply throughout China is attributable to the different fuel sources or technologies used for electricity generation	Carbon intensity of electricity supply
	Elli et al., 2023	These carbon footprint values are strongly influenced by the energy mix of each nation, resulting in much higher rates in those nations exploiting more carbon fossils in their energy plans	Energy mix of each nation
	Grinberg et al., 2021	Reducing the combustion of fossil fuel as an energy supply	Decarbonization of local energy system
	Lim et al., 2013	Table 5 suggests that initiatives to save energy or shift to renewable energy sources will have the greatest impact on emissions reductions in Victoria, but the percentage ofthe overall HD footprint that can be reduced this way decreases in states with cleaner electricity-generation methods.	Energy-saving or renewable energy initiatives
	Martin et al., 2018	Estimates of greenhouse gas emissions were highly sensitive to the amount of fossil fuels in the local energy mix used to produce the electricity powering the imaging systems.	Carbon intensity of local energy mix
	Martin et al., 2018	Figure 6 illustrates the range of greenhouse emissions for four states with a range of fossil generators in their electricity mix as of 2004. The national average case (equal to the use phase portion of each bar in Fig. 5)is included for context. The impact of operating in a lowfossil region (Washington) is apparent in the CT and MRI groups. Operating an MRI machine in Washington results in lower…	Carbon intensity of local energy mix
	McAlister et al., 2021	If the same tests were performed in Europe, the UK, or the USA, the impacts would be lower (Table 3). The Victorian Government has recently announced, however, that hospitals will be supplied with 100% renewable energy by 2025, and this will reduce the impact in particular for U + E, coagulation and urinalysis, as these tests have a high impact originating from electricity.	Renewable energy supply of hospitals
	McAlister et al., 2022	As the primary carbon impact for imaging results from electricity use, it could be considered that the increases seen in low carbon renewable energy entering electricity grids mean that better utilisation of scanners and reduced ordering of imaging does not need to occur. There are, however, currently few countries or states that have 100% renewable energy, with renewable energy making up only 28…	Low carbon renewable energy entering electricity grid
	McGain et al., 2021	Spinal anesthesia had a high carbon footprint, partially attributable to cleaning reusable equipment and compression of liquid oxygen, the carbon dioxide equivalent emissions for which were elevated due to the electricity mix of 75% brown coal for Melbourne, Australia.	Carbon intensity of local energy mix in Australia
	Mtioui et al., 2021	The predominance of electrical energy in our carbon footprint is due to the large proportion of fossil energy used for its production	Proportion of fossil energy used for production of electrical energy
	Sehgal et al., 2022	These differences likely reflect regional variations in amount of energy use, carbon intensity of local energy sources, …	Carbon intensity of local energy sources
	Thiel et al., 2023	For in-person visits, energy sources had little influence on emissions outcomes. Solar power reduced modeled emissions slightly and the US average grid mix increased emissions slightly. Changing the assumed energy intensity of the clinics for the in-person visits, or for the in-person visits avoided by virtual visits, did not change the outcomes. Transportation of patients dominates SHC’s per-vis…	Carbon intensity of electric grid mix
	Thiel et al., 2023	Energy consumption of in-person visits (HVAC, etc.) is also variable, through differences in exam room size, building energy intensity, and energy sources.	Energy sources

## Sheet: Amount of medical (reusable)
	Author, year	Data (quote from text)	Open code	Axial code	Connected axial code(s)		Description
	Connor et al., 2010	Within a renal service, this study indicates that measures to reduce the emissions arising from the procurement of pharmaceuticals and medical equipment are of particular importance. Such measures might take a number of forms, including: strategies to improve patient compliance with, and reduce wastage of, pharmaceuticals; exploration of opportunities to re-use medical equipment through re-evalua…	Opportunities to re-use medical equipment through re-evaluation of the extent to which risk management defines infection control policies	Clinical protocols and guidelines	Equipment and supply reuse or reprocessing		The amount of medical (reusable) equipment produced and purchased is associated with various factors, including clinical protocols and guidelines, the efficiency of instrumentation processing, equipment and supply reuse or reprocessing, equipment's lifespan, the streamlining of sets, and the type of care provided. Clinical protocols and guidelines may dictate the necessity and frequency of certai…
	Spoyalo et al., 2023	Eliminating over-­investigation could reduce the demand for laboratory services such that some capital equipment could potentially be decommissioned.	Reduced demand for laboratory services leading to decomissioning capital equipment	Demand for health care
	Thiel et al., 2017	Aravind uses a shorter autoclave cycle throughout the operating day, which reduces per-case energy consumption of sterilization. This also reduces the turnaround time for reusable instruments, thereby minimizing the total number of instruments required to meet the daily demand.	Number of instruments required to meet the daily demand (depends on turnaround time for reusable instruments)	Efficiency of instrumentation processing and sterilization
	Ali et al., 2024	Data deletion policy. Servers’ emissions represent 4.7 % of the total emissions. This is mainly due to the large amount of data stored for long periods of time. Currently, the average amount of data stored is 3 GB per treatment. For security reasons, our unit has two backups. With a compression or deduplication rate of 30 %, each treatment leads to a data storage of 7 GB. Our current total data s…	Data deletion policy reducing emissions of servers for data storage, but also dependent on the law stipulating a certain duration of medical data storage	Legislation and regulation	Policy measures or incentives
	Ali et al., 2024	Improving the durability of machines would also lower their footprint. Here, we used a 12-year amortization period for accelerators. With a 15-year amortization period, the total carbon footprint of the center would be reduced by 3.5 %.	Durability of machines	Lifespan
	Campion et al., 2012	Significant variations in the assumed lifespan of the reusable surgical packs did not affect overall results. A sensitivity analysis of the assumed 10 year lifespan reveals negligible variation in the relative environmental impacts of reusable stainless steel instruments. Assuming a stainless steel instrument lifespan of 5 years resulted in an overall increase of 0.04% in the environmental impact…	Assumed lifespan of reusable surgical packs	Lifespan
	Holmner et al., 2014	The use rates and expected life of the equipment also will influence the hourly energy and carbon cost of telerehabilitation given that the embodied energy is amortized over the lifetime of the equipment.	Expected life of the equipment	Lifespan
	Campion et al., 2012	The production of disposable materials contributes the highest in every impact category for the cesarean section birth and five out of nine categories for the vaginal birth. Minimizing any infrequently used materials in the custom pack, and substituting reusable supplies when possible, is a high yield area for intervention.	Substituting reusable supplies when possible	Replacement of single-use with reusable
	Ditac et al., 2022	In the case of the AF ablation procedure, the patches used for mapping are a good example of product that can be optimized. For each procedure, six mapping patches combined with six cables are used, and as a result, an important part of the carbon footprint comes from the single-use electrical cables, i.e. 41%. Accordingly, building a structure with reusable cables and disposable electrodes (like…	Optimization of patches used for mapping, i.e. replace disposable cables with reusable ones	Replacement of single-use with reusable
	Pascual-Prieto et al., 2023	Reducing single-use materials and replacing them with reusable ones could significantly improve the environmental impact of cataract surgery.	Replacing single-use materials with reusable ones	Replacement of single-use with reusable
	Tan and Lim, 2021	Whilst it may be difficult to change hospital policy, simply switching to re-usable cotton surgical gowns and drapes would make a significant difference.	Replacing single-use surgical gowns and drapes with re-usable cotton ones	Replacement of single-use with reusable
	Delaie et al., 2023	The packaging containing the equipment should be personalized to adapt them to each practice or block and thus avoid wasting unused equipment.	Personalizing equipment to adapt them to each practice or block	Streamlining of sets
	Tan and Lim, 2021	Surgical instrument sets for skin cancer surgery should be streamlined to include only the most necessary instruments. This minimises unnecessary instruments and their impacts, from manufacturing and delivery to sterilisation and repackaging.	Streamlined surgical instrument sets to minimize unnecessary instruments, and lower impacts from manufacturing and delivery to sterilisation and repackaging	Streamlining of sets
	Fuschi et al., 2023	Hybrid instruments, also called “resposable instruments” or “modular systems,” are mainly reusable, but have some disposable components. (...) The principle of using a hybrid over single-use instruments and minimizing single-use components is an advantage of robotassisted surgery over laparoscopy.	Utilization of single-use of reusable instruments in robotassisted surgery vs. laparoscopy	Type of care
	Zhang et al., 2023	Because eCTR requires more instrumentation, fewer trays can be sterilized per cycle compared with oCTR, which increases the energy requirements of the sterilization process.	eCTR requiring more instrumentation, meaning that fewer trays can be sterilized per cycle	Type of care	Efficiency of instrumentation processing and sterilization; Energy efficiency
	Ji et al., 2022	Moreover, in practice, the pooled sample strategy without significant loss of test usability has been encouraged to make the pandemic control more cost-effective.43 Pooling samples refers to mixing several samples in a “batch” and then testing the batch with a single diagnostic test.44 Thus, by practicing, this approach can test more samples using the same amount of resources (except throat swabs…	Pooling samples in one batch with a single diagnostic test
	McAlister et al., 2021	Of the remaining tests, U + E had the next highest impact associated with analysis (177 g ­CO2e), predominately due to it being a combination of six individual tests ­(Na+, ­K+, l −, ­HCO3, creatinine, urea) that results in high analyser electricity use (150 g ­CO2e).	Number of individual tests, i.e. U + E comprises of six individual tests (Na+, K+, …)
							Back to table of contents

## Sheet: Carbon intensity of equipment
	Author, year	Data (quote from text)	Open code	Axial code	Connected axial code(s)		Description
	Thiel et al., 2015	Continuing research, such as this study, may create awareness for product designers, device manufacturers, and policy makers to enable or incentivize reprocessing, reusability, energy efficiency, and substitution of deleterious materials.	Awareness for device manufacturers, to enable or incentivize reprocessing, reusability, energy efficiency, and substitution of deleterious materials	Awareness	Type of materials		The carbon intensity of equipment and supplies upstream life cycle is associated with the efficiency of manufacturing and supply chain processes, energy use in manufacturing plants, information about environmental impact, legislation and regulation, packaging characteristics, sustainable procurement policies, the type of materials used, the distance from the supply chain, and vehicles used for tr…
	Thiel et al., 2015	Continuing research, such as this study, may create awareness for product designers, device manufacturers, and policy makers to enable or incentivize reprocessing, reusability, energy efficiency, and substitution of deleterious materials.	Awareness for policy makers to enable or incentivize substitution of deleterious materials	Awareness	Policy measures or incentives; Type of materials
	Chen et al., 2017	Particularly, packaging materials alone account for up to 40% of regulated medical waste [29]. In this study, we show that the packaging consumption in PD treatment contributes to the carbon footprints to an even higher extent of more than 80%, suggesting the potential reductions in GHG emissions arising from cutting down packaging materials in PD treatment, which will require significant partici…	Cutting down packaging materials by participating with producers and manufacturers	Collaboration	Packaging characteristics, e.g., amount and materials
	Morris et al., 2013	Although packaging is governed by strict legislation, it may be possible to work in partnership with pharmaceutical companies who already have carbon reduction strategies.	Reduction of packaging by working in partnership with pharmaceutical companies	Collaboration	Packaging characteristics, e.g., amount and materials
	Mtioui et al., 2021	The purchase of products and services is the second GHG emission factor in our context. Although initiatives to reduce unnecessary purchases in this area need to be explored, a British study has shown that 80% of these emissions come from energy used in manufacturing plants.4 Major initiatives focused on reducing these emissions would require large-scale partnerships with producers, and would hav…	Energy use in manufacturing plants (requires large-scale partnerships with producers)	Collaboration	Energy use in manufacturing plants
	Thiel et al., 2017	At present, Aravind is working with an IOL manufacturer, Aurolab, to reduce the paper waste from the IOL packaging and directions because this impact comprised one quarter of the waste (by weight) they generate in each phacoemulsification procedure.	Reduction of packaging on surgical supplies and paper directions in collaboration with manufacturers	Collaboration	Packaging characteristics, e.g., amount and materials
	Delaie et al., 2023	It is difficult to envisage the complete manufacturing process of TKRs to take place in any European or American country, as not all raw materials are readily available. However, countries with highly specialized industries, carrying out all the manufacturing processes (forge, foundry, machining, and so on) might be achievable and thus limit the multiple round trips around the world.	Concentrating manufacturing processes in one country to reduce transportation emissions	Distance from supply chain	Efficiency of manufacturing and supply chain
	Delaie et al., 2023	In our study, 38.6 kg of CO2 is emitted from the overall manufacturing process of the implants. This represents a significant percentage in all the impact categories studied. This figure can be accounted for by the fact that there is a need to heat the various metals to very high temperatures as well as transportation from the United States. There is therefore a high consumption of fossil fuels.	Transportation from the United States leading to more fossil fuel use	Distance from supply chain
	Ferrero et al., 2022	Our study showed that the items used for cataract surgery in our center were manufactured on average 2856 km away from our hospital. The subject of local vs globalized production of goods is often at the center of the ongoing political debate worldwide. Limiting the distance between the production of medical items and users may be one of the examples fueling these discussions.	Distance between production of medical items and users	Distance from supply chain
	Grinberg et al., 2021	• Using local manufacturers	Use of local manufacturers	Distance from supply chain
	Ji et al., 2022	The above results are calculated based on the average delivering distance of testing kits in China. Due to the different delivering distances in practice, the environmental impacts of COVID-19 NAT for each province vary greatly.	Delivering distance between hospital and testing kit manufacturers	Distance from supply chain
	Latta et al., 2021	The very low footprint of 6kgCO2e for phacoemulsification surgery at AECS highlights just how widely the relevant factors can vary. Several reasons contribute to this huge difference: at AECS there is local production of many instruments and intraocular lenses; nearly every item is re-used to some extent; and much of the waste is locally recycled. There are also efficiencies of throughput that co…	Local production of instruments and intraocular lenses	Distance from supply chain
	Mtioui et al., 2021	In Australia,13 Lim et al. noted that the predominance of purchasing goods and services (59.1%), followed by electric power (18.6%) and then travel (8.8%). This could be explained both by Australia's remote location of the medical and pharmaceutical supply areas, and possibly by the over-medicalization of patients in the West compared to emerging countries.	Remoteness of location of medical and pharmaceutical supply areas	Distance from supply chain	Geographic location
	Senemaud et al., 2023	Improvement initiatives include consumable rationalisation using pre-set lists, replacement of emissive items (e.g.,, using lighter drape packs), optimisation of waste sorting and promotion of soft mobility and local manufacturers.	Promotion of local manufacturers	Distance from supply chain
	Gatenby, 2011	The pharmaceutical and instrument manufacturers may be able to improve the efficiency of their manufacturing processes and supply chain (and the overall carbon intensity (KgCO2/£ spent) has been steadily falling since 19925), which will have a significant impact on the carbon emissions as will small variation in the number of patients in the surgical arm who continue to take antireflux medication	Improved efficiency of manufacturing processes and supply chain from pharmaceutical and instrument manufacturers	Efficiency of manufacturing and supply chain
	Morris et al., 2013	Furthermore, the incorporation of sustainability criteria into the contracts tendered by ophthalmology services might be anticipated to drive down the emissions arising within the supply chains	Incorporation of sustainability criteria into contracts driving down the emissions arising within the supply chains	Efficiency of manufacturing and supply chain	Sustainable procurement policy
	Ditac et al., 2022	In a more general way, graphical indicators of carbon footprint displayed on every product label would help in changing behaviours in the operating room. An obligation for carbon footprint indicators on every product will certainly have an impact on decisions making process of hospital administrations and physicians within the next decade.	Obligation for carbon footprint indicators on every product	Information about environmental impact of product	Legislation and regulation
	Ditac et al., 2022	In a more general way, graphical indicators of carbon footprint displayed on every product label would help in changing behaviours in the operating room. An obligation for carbon footprint indicators on every product will certainly have an impact on decisions making process of hospital administrations and physicians within the next decade.	Presence of graphical indicators of carbon footprint impacting on decisions making process of hospital administrations	Information about environmental impact of product	Sustainable procurement policy
	Grinberg et al., 2021	A carbon footprint indicator also could be displayed with simple graphical representations like those on light bulbs or refrigerators	Presence of carbon footprint indicator on products	Information about environmental impact of product
	Lacroute et al., 2023	An advance in assessing the true CF of GIE would be to oblige endoscope manufacturers to provide clients with an “eco-score”, such as a LCA of a medical device or equipment. Such an ecoscore could certainly become an important criterion at purchase where the technical performance of a device is otherwise equivalent between manufacturers	Eco-score as an important criterion at purchase	Information about environmental impact of product	Sustainable procurement policy
	Lacroute et al., 2023	An advance in assessing the true CF of GIE would be to oblige endoscope manufacturers to provide clients with an “eco-score”, such as a LCA of a medical device or equipment. Such an ecoscore could certainly become an important criterion at purchase where the technical performance of a device is otherwise equivalent between manufacturers	Obligation for manufacturers to provide an eco-score	Information about environmental impact of product	Legislation and regulation
	Lim et al., 2013	Newer dialysis technologies are also now available. For example, the NxStage System (NxStage Medical Inc., Lawrence, Massachusetts, USA) has already been shown to significantly reduce both water use and the overall machine-associated carbon impact of dialysis.9 The carbon footprint of systems still in the development stage – for example, the Fresenius PAK sorbent system (Fresenius, Waltham,MA,USA…	Requirements for new and emerging technologies to map and publish their associated carbon impacts within their specification documents	Information about environmental impact of product	Legislation and regulation
	Senemaud et al., 2023	Global leverage effects of GHG reduction will probably be determined by healthcare system transformation and legislation encouraging pharmaceuticals and medical devices manufacturers to develop and implement low carbon production strategies. The latter include the labelling of the product’s carbon footprint, the development of recycled and or reusable materials (forbidden to date), reduction of p…	Legislation encouraging medical devices manufacturers to develop and implement low carbon production strategies, such as the labelling of the product’s carbon footprint	Information about environmental impact of product	Legislation and regulation
	Ditac et al., 2022	Better than recycling is the reduction or elimination of unnecessary elements. An obvious example is the instruction leaflet in paper format. These documents are required for the labelling process but totally unnecessary for users. In our study, we evaluated the instruction leaflets to represent 890 g per procedure (∼0.8 kg of CO2-e). It should not be neglected, regarding the annual number of pro…	Reduction or elimination of unnecessary elements such as the instruction leaflet in paper format (if Medical Device Regulation is changed)	Legislation and regulation	Packaging characteristics, e.g., amount and materials
	Grinberg et al., 2021	Norms constraining manufacturers to provide heavy packaging should be revisited (i.e. instruction manuals replaced by QR codes with online links).	Norms for optimization of packaging, i.e. eliminating user manuals, multiple suture packages, minimal and paper-based packaging	Legislation and regulation	Packaging characteristics, e.g., amount and materials
	Morris et al., 2013	Although packaging is governed by strict legislation, it may be possible to work in partnership with pharmaceutical companies who already have carbon reduction strategies.	Packaging goverend by strict legislation	Legislation and regulation	Packaging characteristics, e.g., amount and materials
	Senemaud et al., 2023	Global leverage effects of GHG reduction will probably be determined by healthcare system transformation and legislation encouraging pharmaceuticals and medical devices manufacturers to develop and implement low carbon production strategies. The latter include the labelling of the product’s carbon footprint, the development of recycled and or reusable materials (forbidden to date), reduction of p…	Legislation encouraging medical devices manufacturers to develop and implement low carbon production strategies, such as the development of recycled and or reusable materials	Legislation and regulation	Type of materials
	Senemaud et al., 2023	Global leverage effects of GHG reduction will probably be determined by healthcare system transformation and legislation encouraging pharmaceuticals and medical devices manufacturers to develop and implement low carbon production strategies. The latter include the labelling of the product’s carbon footprint, the development of recycled and or reusable materials (forbidden to date), reduction of p…	Legislation encouraging medical devices manufacturers to develop and implement low carbon production strategies, such as the reduction of packaging and paper format of instruction for use	Legislation and regulation	Packaging characteristics, e.g., amount and materials
	Delaie et al., 2023	Other considerations include removing the process of package leaflets for implant box identification and making this a digital process.	Removing the process of package leaflets for implant box identification	Packaging characteristics, e.g., amount and materials			Back to table of contents
	Connor et al., 2010	Such measures might take a number of forms, including: strategies to improve patient compliance with, and reduce wastage of, pharmaceuticals; exploration of opportunities to re-use medical equipment through re-evaluation of the extent to which risk management defines infection control policies; and the adoption of sustainable procurement policies.	Adoption of sustainable procurement policies	Sustainable procurement policy
	Connor et al., 2011	Emissions arising within the medical equipment supply chains contribute significantly to the carbon footprint of the provision of HD (representing 37% of the emissions associated with ICHD). Although the inclusion of sustainability criteria within the contracts tendered by renal services is anticipated to drive down these emissions over time, shorter-term strategies are also required.	Inclusion of sustainability criteria within the contracts tendered by renal services	Sustainable procurement policy
	Grinberg et al., 2021	Consideration of carbon footprint products’ index in purchasing and therapeutic strategy choices	Consideration of carbon footprint products’ index in purchasing and therapeutic strategy choices	Sustainable procurement policy
	Latta et al., 2021	Procurement emissions were lower in public hospitals as perhaps they had greater bargaining power or economies of scale for negotiating lower costs per case.	Bargaining power or economies of scale for negotiating lower costs per case, i.e. by bulk-purchasing	Sustainable procurement policy
	Morris et al., 2013	Furthermore, the incorporation of sustainability criteria into the contracts tendered by ophthalmology services might be anticipated to drive down the emissions arising within the supply chains	Incorporation of sustainability criteria into contracts tendered by ophthalmology services	Sustainable procurement policy
	Prasad et al., 2022	Medical supply and device manufacturers should strive to create and market better, greener products (Sherman et al. 2019). Likewise, medical facilities and group purchasing organizations should ask for environmental performance data on products they regularly purchase and discard, or seek to utilize reusable supplies where possible	Sustainable procurement practices, i.e. by medical facilities and group purchasing organization asking for environmental performance data on products or choosing reusable supplies where possible	Sustainable procurement policy
	Ali et al., 2024	Evaluation of the impact/benefit ratio of new machines. The construction of more complex treatment machines would result in larger greenhouse gas emissions. For example, to the best of our knowledge, the only clinical benefit proven by a randomized study of LINAC MRI so far is a reduction in acute toxicity for prostate treatment [28]. The clinical benefits of these machines should be thoroughly e…	Complexity of treatment machines	Type of equipment
	Delaie et al., 2023	Furthermore, our assumption that all long-distance transport is carried out by sea freighters may be wrong. This type of journey often takes approximately 10 days, whereas the supply of medical equipment may sometimes require urgent transfers of products, which are then carried by cargo planes. We have simulated calculations that replace sea journeys with air journeys, which demonstrates an incre…	Air travel increases transportation emissions compared to sea travel, depending on the type of equipment which sometimes require urgent transfers	Type of equipment	Vehicles used for transport
	Campion et al., 2012	Developing custom disposable packs that eliminate unused supplies, substitute equivalent materials with a lower environmental footprint, and are designed for efficiency is another important target area for environmental efforts. (…) The production of disposable materials contributes the highest in every impact category for the cesarean section birth and five out of nine categories for the vaginal…	Substitute equivalent materials with a lower environmental footprint	Type of materials
	Delaie et al., 2023	The presence of a large quantity of plastic and cotton byproducts is largely responsible for the fact that consumables are at the top of the emissions lists.	Plastic and cotton byproducts responsible for high emissions consumables	Type of materials
	Delaie et al., 2023	One could also imagine the use of recycled plastic for the manufacture of packaging or even of all single-use material, as well as organic cotton for all compresses.	The use of recycled plastic for packaging single-use items, and organic cotton for all compresses	Type of materials
	Ditac et al., 2022	Analysis of catheter components showed that electrode, containing precious metals, was the most polluting part	Amount of precious metals in catheter	Type of materials
	Ditac et al., 2022	Carbon footprint of patches was surprisingly high and their impact on GHG is usually underestimated. Indeed, despite their extremely light weight (only few grams), they participate significantly to CO2 emission. Their impact is explained by the copper contained in the wires and magnets that allow the mapping system to work.	Copper contained in the wires and magnets	Type of materials
	Ditac et al., 2022	Another finding was the high-quality polymer used for building the handle of catheters that is usually uncommon for single-use material. Reducing material quality, in favour of recyclable and ecofriendly materials, could be a simple way to save energy while ensuring patient safety	Reduced material quality in single-use items	Type of materials
	Ferrero et al., 2022	Our study was focused on the materials used in the operating suite and failed to take into account the disposable linen given to our patients. Our study did not precisely evaluate the plastic composition of the items used for the cataract procedures. Although biopolymers have been considered substitutes to conventional plastics, their environmental impact is still debated	Use of biopolymers as substitute to conventional plastics	Type of materials
	Ji et al., 2022	The material substitution strategy (S1) can reduce GHG emissions by 16.0% (98.03 g CO2 equiv) and other pollutants (25.0% heavy metals, 23.1% air pollutants, and 9.3% water pollutants). Therein, a 28.4% reduction in CH4 and a 39.3% reduction in nickel are mainly because the material of the throat swab pole is birchwood rather than acrylonitrile− butadiene−styrene.	Substituting materials with more environmentally friendly materials, i.e. materials that are recyclable, biodegradable or have a low degree of degradation (if meets healthcare standards)	Type of materials
	Ji et al., 2022	Furthermore, electric vehicles can be further considered to replace conventional diesel vehicles for emission reduction.	Replacing conventional diesel vehicles with electric vehicles	Vehicles used for transport
	Ali et al., 2024	Manufacturers could adopt mitigation strategies to lower their own carbon footprint.	Manufacturers mitigating their carbon footprint
	Delaie et al., 2023	In addition, the accumulation of numerous specialized processes to achieve the final implants quickly increases these figures.	Specialized production processes
	Thiel et al., 2015	Encouraging environmental manufacturing (Table 1)	Encouraging environmental manufacturing

## Sheet: Amount of medical disposables
	Author, year	Data (quote from text)	Open code	Axial code	Connected axial code(s)		Description
	Connor et al., 2010	The significant contribution attributable to medical equipment (25%) reflects the role that single-use, pre-packaged products have played in facilitating the increasing availability of dialysis and is further evident in the contribution of waste to the overall emissions (10% compared with 3% within NHS England).	Single-use, pre-packaged products for facilitating the increasing availability of dialysis	Access to care			The amount of medical disposables is associated with various factors such as access to care, administration technique, appropriate care, awareness, clinical protocols and guidelines, costs, equipment and supply reuse or reprocessing, evidence for infection prevention and control, optimized stocking systems, replacement of single-use with reusable items, streamlining of sets, care coordination, an…
	Chandra et al., 2022	Emissions from the procurement of disposable supplies could be reduced by standardising the technique to minimise consumption, and by maximising reusable items (Figure 2). Injection technique varied between injectors and across centres: most used subconjunctival lignocaine, but some used only topical anaesthetic. Even during the COVID-19 pandemic era there was a variation on the instructions give…	Standardization of technique to minimize single-use items	Administration technique
	Senemaud et al., 2023	Improvement initiatives include consumable rationalisation using pre-set lists, replacement of emissive items (e.g.,, using lighter drape packs), optimisation of waste sorting and promotion of soft mobility and local manufacturers.	Consumable rationalisation using pre-set lists	Administration technique
	Ditac et al., 2022	Defibrillator patches also have an important ecological impact and should thus only be used for procedures that absolutely require their presence.	Defibrillator patches only used for procedures that absolutely require their presence	Appropriate care
	Lacroute et al., 2023	Moreover anaesthesiologists do not routinely use infusion (tubing, stopcock and crystalloid solution) at our center but only in case of clinical signs of hypovolemia.	Selective use of infusion rather than routine use (only when clinical signs of hypovolemia)	Appropriate care
	Grinberg et al., 2021	• Awareness campaign for disposable savings (Table 3)	Awareness campaign for disposable savings	Awareness
	Elli et al., 2023	To mitigate the environmental impact of disposable accessories, appropriate preprocedure planning is recommended to prevent excess and the inadvertent use of accessories.	Appropriate preprocedure planning could prevent excess and the inadvertent use of accessories	Care coordination
	Ferrero et al., 2022	In 2009, ASCRS published the “Recommended practices for cleaning and sterilizing intraocular surgical instruments” in order to prevent Toxic anterior segment syndrome (TASS). 19 They recommend the use disposable cannulas and tubing whenever possible. Furthermore, since 1999, the World Health Organization (WHO) has recommended the use of disposable items with patients at risk of transmissible spon…	Recommendations by ASCRS and WHO to use disposable items, to prevent transmission of diseases	Clinical protocols and guidelines	Research
	Tan and Lim, 2021	Sterile surgical gowns are effective barriers for the surgeon and are most helpful in the setting of joint replacement surgery, but their role in reducing surgical site infection is unproven.37,38 This is further supported by a recent meta-analysis where no substantial evidence exists to support the use of sterility practices such as head covers, gowns, full-patient draping, laminar airflow and f…	Lack of evidence on sterility practices in skin and minor hand surgery	Clinical protocols and guidelines	Research
	Thiel et al., 2017	High volume alone is not enough to minimize emissions. Over 50% of the U.K.’s phacoemulsification carbon footprint originates in the procurement of supplies. By reusing surgical gowns, blankets, and instruments, Aravind reduces the environmental impacts and costs associated with the production of those items.	Reuse of (otherwise single-use) surgical gowns, blankets and instruments	Costs	Equipment and supply reuse or reprocessing
	Thiel et al., 2017	Although most regulations in developed countries are made with patient safety in mind, greater liability in countries such as the U.S. might drive resource use in operating rooms. Defensive medicine, not based on scientific evidence of infectious risk, adds to the cost and, therefore, environmental footprint of care.	Defensive medicine increasing resource use in operating room, because of greater liability	Defensive medicine	Liability
	Chua et al., 2021	Strategies to reuse items may include decreasing the use of supplies designed for single use in favor of items that can be safely reprocessed, including surgical instruments and gowns.	Replace single use supplies with reprocessable items	Equipment and supply reuse or reprocessing
	Ditac et al., 2022	However, a recent study showed that most of the physicians agree to use reprocessing materials.27 Schulte et al.22 proposed a framework to help the reprocessing of catheter used in an AF ablation procedure. In view of the current design of diagnosis catheters, we estimated that it could be possible to reuse them four times without technical properties degradation. This assumption needs to be vali…	Reprocessing of catheters (if technical properties are not degraded which should be validated by a dedicated study)	Equipment and supply reuse or reprocessing
	Hong et al., 2022	However, some countries report a much lower emission, for example, 6 kgCO2e in India.5 In India, this was achieved because almost all equipment was re-used (e.g.,, disposing of gloves after 10 cases, replacing gowns and phacoemulsification tubing once daily) and most of the waste was recycled locally. This highlights how different surgical practices can generate vastly different emissions.	Re-use of equipment	Equipment and supply reuse or reprocessing
	Latta et al., 2021	The very low footprint of 6kgCO2e for phacoemulsification surgery at AECS highlights just how widely the relevant factors can vary. Several reasons contribute to this huge difference: at AECS there is local production of many instruments and intraocular lenses; nearly every item is re-used to some extent; and much of the waste is locally recycled. There are also efficiencies of throughput that co…	Re-use of items	Equipment and supply reuse or reprocessing
	Thiel et al., 2015	Utilize third-party reprocessing (Table 1)	Utilizing of third-party reprocessing	Equipment and supply reuse or reprocessing
	Campion et al., 2012	The production of disposable materials contributes the highest in every impact category for the cesarean section birth and five out of nine categories for the vaginal birth. Minimizing any infrequently used materials in the custom pack, and substituting reusable supplies when possible, is a high yield area for intervention.	Substituting reusable supplies when possible	Replacement of single-use with reusable
	Ditac et al., 2022	In the case of the AF ablation procedure, the patches used for mapping are a good example of product that can be optimized. For each procedure, six mapping patches combined with six cables are used, and as a result, an important part of the carbon footprint comes from the single-use electrical cables, i.e. 41%. Accordingly, building a structure with reusable cables and disposable electrodes (like…	Optimization of patches used for mapping, i.e. replace disposable cables with reusable ones	Replacement of single-use with reusable
	Pascual-Prieto et al., 2023	Reducing single-use materials and replacing them with reusable ones could significantly improve the environmental impact of cataract surgery.	Replacing single-use materials with reusable ones	Replacement of single-use with reusable
	Tan and Lim, 2021	Whilst it may be difficult to change hospital policy, simply switching to re-usable cotton surgical gowns and drapes would make a significant difference.	Replacing single-use surgical gowns and drapes with re-usable cotton ones	Replacement of single-use with reusable
	Campion et al., 2012	Developing custom disposable packs that eliminate unused supplies, substitute equivalent materials with a lower environmental footprint, and are designed for efficiency is another important target area for environmental efforts. (…) The production of disposable materials contributes the highest in every impact category for the cesarean section birth and five out of nine categories for the vaginal…	Minimizing any infrequently used materials in the custom pack	Streamlining of sets
	Chua et al., 2021	Strategies to reduce GHG emissions from disposable equipment may include redesigning procedure packs to minimize items that are likely to be thrown away without being used	Redesigned procedure packs to minimize items that are likely to be thrown away without being used	Streamlining of sets
	Hong et al., 2022	Disposable goods were the greatest source of emissions in our study, accounting for 45.2% of the total carbon footprint. They also accounted for the greatest cost (64.1%). Therefore, targeting disposable supply use and the procurement process may lead to the most meaningful emission reductions. For example, a good start may be to reduce unnecessary items in the custom pack—we observed multiple sy…	Reduction of unnecessary items in the custom pack	Streamlining of sets
	Pascual-Prieto et al., 2023	Single-use surgical drapes and gowns used in the operating theatre have a carbon footprint and water consumption two to three times higher than reusable textiles. It would be interesting to optimise the configuration of cataract packs to include only the essential material.	Optimizating packs to include only the essential material	Streamlining of sets
	Power et al., 2021	In addition to the reductions possible in carbon emissions, the judicious omission of unnecessary single-use plastics from routine procedure packs has other environmental benefits.	Removal of unnecessary items from packs	Streamlining of sets
	Prasad et al., 2022	Given GHGs from the production of consumables in both units, hospital administrators and clinicians should focus efforts on optimizing supply use. (…) During the study period, we observed many unopened, unused items thrown away during room turnovers.(...) Any pre-packaged disposable supply kits should be regularly reformulated to remove unnecessary items (Campion et al. 2015).	Regular reformulation and removal of unnecessary items from pre-packaged disposable packs	Streamlining of sets
	Senemaud et al., 2023	Improvement initiatives include consumable rationalisation using pre-set lists, replacement of emissive items (e.g.,, using lighter drape packs), optimisation of waste sorting and promotion of soft mobility and local manufacturers.	Replacement of emissive items (e.g.,, using lighter drape packs)	Streamlining of sets
	Lacroute et al., 2023	Consumables rank as the 4th class in terms of GHG emissions at the center and Waste have a relatively low carbon footprint in our study. One explanation could be that our center uses few single-use instruments as we mostly perform diagnostic or common therapeutic endoscopy and no advance procedures that require a high number of accessories.	Performance of advanced procedures that require a high number of accessories	Type of care
	McAlister et al., 2021	In this study, there were limited opportunities to reduce impacts from changes in the actual testing process. For example, analysers currently require a minimum volume of blood for testing, driving the size of collection tubes, although future technological changes such as biosensors and microfluidics may only require pinpricks of blood.	Volume of blood required for testing (depends on requirements of analyzers)	Type of equipment			Back to table of contents
	Bartlett and Keir, 2022	Using hand washing alone instead of gloves could reduce PPE emissions by 45%.	Using hand washing alone instead of gloves
	Campion et al., 2012	The increasing reliance on disposable materials for both procedures contributes to higher levels of hospital waste, which could be diverted through the use of reusable materials. Efforts to reduce reliance on disposable products have the potential to reduce waste and environmental cost.	Reliance on disposable products
	Ferrero et al., 2022	The methods we used to estimate our GHG production were similar to Thiel et al.’s who also restricted their analyses to the cataract procedure itself16. Our greater CO2eq production can be explained by the use of more disposable items.	Number of disposable items used
	Fuschi et al., 2023	The principle of using a hybrid over single-use instruments and minimizing single-use components is an advantage of robotassisted surgery over laparoscopy.	Utilization of reusable or hybrid instruments
	Kodumuri et al., 2023	A definitive shift in the mindset from ’just in case’ with reliance on excessive surgical trays and other consumables that are not always used in surgery, to a ’greener operating room’ mindset with essential kit and minimal single use disposables will contribute to a significant reduction in the overall carbon footprint of surgery.	Shift in mindset to minimize single use disposables
	Lacroute et al., 2023	In addition, disposable outfits are not used at the center as they are known to emit three times more GHGs than those in cloth	Use of disposable outfits
	Lacroute et al., 2023	Another explanation could be related to use by the center of many reusable medical devices such as mouth guards and anaesthesia trays, counter to the current trend for use of disposable devices in many hospitals and clinics	Use of reusable medical devices
	Leapman et al., 2023	Sensitivity analyses also revealed that reducing or increasing the number of supplies typically used in the procedure changes total GHG emissions by –0.9 kg CO2e	Number of supplies typically used in the procedure
	McAlister et al., 2021	The majority of the reagents had a minimal impact on analysis (0.3–0.5%), although reagents associated with ABG and FBE contributed 2.4 g and 11 g ­CO2e respectively, due to the higher volumes of reagents needed for these tests	Volume of reagents needed for certain tests
	Morris et al., 2013	Indeed, although the contribution of paper and ink to the overall emissions of the pathway is relatively minor, the introduction of a paperless system might not only reduce emissions but also make the pathway safer and more efficient, therefore being a benefit to patients and clinicians as well	Introduction of paperless system
	Patrucci et al., 2023	The vast majority of our procedures generate a large amount of non-recyclable materials for many reasons: firstly, each item that comes in contact with the patient should be considered potentially contaminated, especially after the COVID-19 pandemic, when biohazard waste management has become crucial to reduce the viral transmissivity. Secondly, we observed an increased use of disposable tools an…	Introduction of single-use devices supported by the reduction of patient-to-patient microbiological contamination leading to increased use of disposable tools and instruments
	Thiel et al., 2015	Results of this study reveal a number of opportunities to improve the environmental sustainability of current surgical procedures, though it should be noted that the results of this study should not be used to dictate clinical care. This study considered only the narrow boundaries of the intraoperative period, without consideration for postoperative length of stay, which may be included in future…	Postsurgical resource use
	Thiel et al., 2015	Utilize reusable instruments (Table 1)	Utilizing reusable instruments

## Sheet: Volume of waste
	Author, year	Data (quote from text)	Open code	Axial code	Connected axial code(s)		Description
	Prasad et al., 2022	Given GHGs from the production of consumables in both units, hospital administrators and clinicians should focus efforts on optimizing supply use. (…) During the study period, we observed many unopened, unused items thrown away during room turnovers. Cleaning and setup protocols should aim to minimize the amount of unnecessary waste in the inpatient space. Any pre-packaged disposable supply kits …	Cleaning and setup protocols and automated stocking systems aiming to minimize the amount of unnecessary waste	Clinical protocols and guidelines			The volume of waste generated in hospitals can be influenced by clinical protocols and guidelines governing waste disposal practices, the implementation of equipment and supply reuse or reprocessing initiatives to minimize waste, legislation and regulation regulating waste management, optimized stocking systems to prevent overordering of supplies, and packaging characteristics such as the amount …
	Prasad et al., 2022	Specific interventions for emission reductions will depend on the circumstances within each individual inpatient unit. For example, in our study location, we modified standard room stocking protocols to reduce unnecessary waste of supplies. Specifically, suction containers will only be placed in a room where a patient condition is likely to need the use of suction, in-room storage is delineated b…	Optimization of standard room stocking protocols (depends on circumstances)	Clinical protocols and guidelines
	Chua et al., 2021	Initiatives to recycle may include efforts to properly sort noninfectious cardboard, paper, and plastic from the IR suite into the recycling stream and to strategically donate older or unused equipment and supplies to hospitals in developing countries to prolong their use	Donating older or unused equipment and supplies to hospitals in developing countries	Equipment and supply reuse or reprocessing
	Connor et al., 2011	However, the possibility of re-using items of medical equipment, and dialyzers in particular, might offer more significant environmental benefits. Although prohibited within the United Kingdom, dialyzer re-use remains commonplace within the United States, where it has been driven by financial considerations. This is the first study to report the potential reductions in emissions arising from dial…	Re-use of dialyzers (if no longer prohibited, and if emissions associated with reprocessing of the dialyzers are not too high)	Equipment and supply reuse or reprocessing	Legislation and regulation
	Prasad et al., 2022	Medical facilities could also contract for commercial single use device (SUD) reprocessing to reduce GHGs from solid waste disposal	Contracting for commercial single use device reprocessing	Equipment and supply reuse or reprocessing
	Thiel et al., 2017	Aravind has further reduced the impacts associated with sterilization by delineating between surgical supplies, which are contaminated and must be sterilized between each case (including the reusable instrument tray and the phaco tips) and surgical supplies, which do not pose a safety risk to the patient and can be sterilized or disposed of at the end of the operating day (including intraoperativ…	Delineation between contaminated and non-contaminated surgical supplies	Equipment and supply reuse or reprocessing	Waste segregation practice
	Prasad et al., 2022	A study of an ICU in Sao Paulo, Brazil tested solid waste reduction interventions such as redesigning pharmaceutical doses and packaging, installing waste containers for non-recyclables and chemical wastes, and educating staff.	Redesigning pharmaceutical doses and packaging	Packaging characteristics, e.g., amount and materials
	Sehgal et al., 2022	Third, renal providers should pay particular attention to the emission contributors with large magnitudes. For example, we found that landfill waste is the fourth largest contributor to total greenhouse gas emissions. (...) Recycling all recyclable products and ordering supplies with minimal or recyclable packaging will also help.	Ordering supplies with minimal packaging	Packaging characteristics, e.g., amount and materials	Sustainable procurement policy
	Campion et al., 2012	The production of disposable materials contributes the highest in every impact category for the cesarean section birth and five out of nine categories for the vaginal birth. Minimizing any infrequently used materials in the custom pack, and substituting reusable supplies when possible, is a high yield area for intervention.	Substituting reusable supplies when possible	Replacement of single-use with reusable
	Ditac et al., 2022	In the case of the AF ablation procedure, the patches used for mapping are a good example of product that can be optimized. For each procedure, six mapping patches combined with six cables are used, and as a result, an important part of the carbon footprint comes from the single-use electrical cables, i.e. 41%. Accordingly, building a structure with reusable cables and disposable electrodes (like…	Optimization of patches used for mapping, i.e. replace disposable cables with reusable ones	Replacement of single-use with reusable
	Pascual-Prieto et al., 2023	Reducing single-use materials and replacing them with reusable ones could significantly improve the environmental impact of cataract surgery.	Replacing single-use materials with reusable ones	Replacement of single-use with reusable
	Tan and Lim, 2021	Whilst it may be difficult to change hospital policy, simply switching to re-usable cotton surgical gowns and drapes would make a significant difference.	Replacing single-use surgical gowns and drapes with re-usable cotton ones	Replacement of single-use with reusable
	Chuter et al., 2023	In addition, several other key measures were also issued in this report: ways to reduce emissions linked to patient transport (electric cars, telemedicine, etc.); prohibition of anesthetic gases with strong greenhouse effects; development of reusable materials and devices; development of recycling systems; reducing the proportion of IRHW	Reducing the proportion of IRHW
	Debaveye et al., 2019	The negligible environmental impact of the End-of-Life phase could be questioned. We chose a consensus model out of the multiple toxicity models that are available [72]. There is also a large spread in Absorption, Distribution, Metabolism, Excretion (ADME) and toxicity properties of drug substances [3, 75]. The small environmental impact could also be explained by the low dose regimen of the medi…	Dose regimen of the medicine
	Patrucci et al., 2023	Waste production is in fact highly influenced by the procedures’ volume of the hospital; in GI, it is estimated that an high endoscopy volume hospital produces a relative difference of waste equal to 1.36 in volume and 1.15 in mass compared to a low volume hospital.	Volume of care increasing volume of waste
	Power et al., 2012	When factoring in all of the indirect aspects, a small amount of CO2 conserved can translate quickly into a meaningful impact. Also, using nondisposable items will significantly decrease the carbon footprint. This is of particular concern considering the rise of robotic surgery where there are appreciably more disposable items used than either traditional laparoscopic or open surgery.	Using nondisposable items
	Umo et al., 2023	Simple surgical practices like proper packing of surgical trays to reduce unnecessary opening of extra trays during surgery can save energy, and reduce medical waste.	Proper packing of surgical trays to reduce unnecessary opening of extra trays during surgery
							Back to table of contents

[truncated: 82 more sheets: Carbon intensity of waste, Amount of medication, Carbon intensity of purchased, Awareness, Care coordination, Clinical protocols and, Collaboration, Demand for health care, Legislation and regulation, Staff training and education, Research, Type of care, Technological developments and, Access to care, Access to green forms of, Active schedule hours, Administration technique, Alternative care delivery modes, Amount of administration, Appropriate care …]
